# Supplementary material for: Profiling miRNA changes in Epstein-Barr virus lytic infection identifies a function for BZLF1 in upregulating miRNAs from the DLK1-DIO3 locus
Source: PLoS Pathog. 2025 Jul 17;21(7):e1013347. doi: 10.1371/journal.ppat.1013347 (PMC12286400; doi:10.1371/journal.ppat.1013347)
Supplement: S1 Table — Fold change of all miRNAs from input and Ago2-IP samples after lytic reactivation (compared to latent infection) are shown. (XLSX) [file ppat.1013347.s002.xlsx]

## Sheet: Input (lytic vs latent)
DE Input (lytic vs latent)
miRNA	pre-miRNA	logFC	Fold change	logCPM	PValue	FDR	Differentially expressed?
ebv-miR-BHRF1-3	ebv-mir-BHRF1-3	7.61247	195.696	9.86995	1.25e-44	1.07e-42	UP
ebv-miR-BHRF1-2-3p	ebv-mir-BHRF1-2	7.56895	189.881	11.0717	4.59e-101	1.57e-98	UP
hsa-miR-409-3p	hsa-mir-409	7.10007	137.194	9.92569	1.78e-28	1.22e-26	UP
hsa-miR-370-3p	hsa-mir-370	6.90141	119.545	10.0379	4.36e-16	1.07e-14	UP
hsa-miR-381-3p	hsa-mir-381	5.52338	45.9942	7.96556	3.29e-28	1.88e-26	UP
ebv-miR-BART7-5p	ebv-mir-BART7	5.47026	44.3314	10.0626	2.54e-58	4.34e-56	UP
hsa-miR-375-3p	hsa-mir-375	5.24466	37.9142	9.63344	2.93e-49	3.34e-47	UP
hsa-miR-143-3p	hsa-mir-143	4.85469	28.934	9.11627	3.3e-17	1.03e-15	UP
hsa-miR-139-5p	hsa-mir-139	4.75237	26.9529	8.1552	3.15e-25	1.54e-23	UP
hsa-miR-212-5p	hsa-mir-212	3.98759	15.8629	5.2656	4.18e-25	1.79e-23	UP
ebv-miR-BART9-5p	ebv-mir-BART9	3.36045	10.2706	7.72447	6.22e-17	1.77e-15	UP
hsa-miR-514a-3p	hsa-mir-514a-1	3.34645	10.1714	5.76413	1.54e-18	5.28e-17	UP
hsa-miR-6842-3p	hsa-mir-6842	3.24683	9.4928	5.31197	6.43e-11	9.16e-10	UP
ebv-miR-BART22	ebv-mir-BART22	2.75148	6.73409	10.3124	3.04e-16	8e-15	UP
hsa-miR-215-5p	hsa-mir-215	2.65788	6.31105	4.75677	4.76e-13	8.14e-12	UP
ebv-miR-BART13-5p	ebv-mir-BART13	2.3263	5.01517	12.7253	1.35e-10	1.85e-09	UP
ebv-miR-BART19-3p	ebv-mir-BART19	2.21636	4.64718	10.3197	6.65e-13	1.08e-11	UP
hsa-miR-1269b	hsa-mir-1269b	2.20592	4.6137	6.77646	3.43e-14	7.32e-13	UP
hsa-miR-205-5p	hsa-mir-205	2.14622	4.42666	5.0606	8.67e-05	0.000361644	UP
ebv-miR-BART8-3p	ebv-mir-BART8	2.14465	4.42186	10.1911	1.06e-14	2.41e-13	UP
hsa-miR-30a-5p	hsa-mir-30a	2.12812	4.37148	4.63726	1.63e-13	2.93e-12	UP
ebv-miR-BART10-3p	ebv-mir-BART10	2.07486	4.21303	9.1773	1.24e-05	6.06e-05	UP
ebv-miR-BART7-3p	ebv-mir-BART7	2.06547	4.1857	7.91642	1.71e-08	1.5e-07	UP
ebv-miR-BART18-3p	ebv-mir-BART18	2.02216	4.06191	6.22033	6.61e-10	8.08e-09	UP
hsa-miR-3177-3p	hsa-mir-3177	1.97833	3.94035	5.93559	4.06e-09	4.34e-08	UP
ebv-miR-BART19-5p	ebv-mir-BART19	1.95291	3.87156	5.22868	3.99e-05	0.00018463	UP
ebv-miR-BART17-5p	ebv-mir-BART17	1.90655	3.74912	10.6895	4.86e-10	6.4e-09	UP
ebv-miR-BART8-5p	ebv-mir-BART8	1.84207	3.58524	7.98596	6.18e-08	4.92e-07	UP
ebv-miR-BART12	ebv-mir-BART12	1.83249	3.56152	7.94841	3.42e-08	2.92e-07	UP
ebv-miR-BART1-5p	ebv-mir-BART1	1.7637	3.39568	13.1895	1.13e-05	5.62e-05	UP
hsa-miR-5010-3p	hsa-mir-5010	1.73659	3.33246	5.09931	1.37e-07	1.04e-06	UP
hsa-miR-146b-5p	hsa-mir-146b	1.73028	3.31792	9.67188	8.72e-06	4.52e-05	UP
ebv-miR-BART14-3p	ebv-mir-BART14	1.68961	3.22569	8.22439	1.12e-06	6.99e-06	UP
ebv-miR-BART14-5p	ebv-mir-BART14	1.65349	3.14593	8.61904	4.89e-05	0.00021719	UP
ebv-miR-BART16	ebv-mir-BART16	1.64056	3.11787	11.832	4.87e-05	0.00021719	UP
ebv-miR-BART1-3p	ebv-mir-BART1	1.55524	2.93883	6.86083	0.00360127	0.0094741	UP
hsa-miR-518e-5p	hsa-mir-518e	1.54814	2.9244	3.55412	0.00321592	0.00852592	UP
hsa-miR-519a-5p	hsa-mir-518e	1.54814	2.9244	3.55412	0.00321592	0.00852592	UP
hsa-miR-519b-5p	hsa-mir-518e	1.54814	2.9244	3.55412	0.00321592	0.00852592	UP
hsa-miR-519c-5p	hsa-mir-518e	1.54814	2.9244	3.55412	0.00321592	0.00852592	UP
hsa-miR-522-5p	hsa-mir-518e	1.54814	2.9244	3.55412	0.00321592	0.00852592	UP
hsa-miR-523-5p	hsa-mir-518e	1.54814	2.9244	3.55412	0.00321592	0.00852592	UP
ebv-miR-BART2-5p	ebv-mir-BART2	1.52005	2.86801	8.32501	0.000485214	0.00172857	UP
hsa-miR-760	hsa-mir-760	1.43008	2.69462	6.92065	0.000315405	0.00119418	UP
hsa-miR-10b-5p	hsa-mir-10b	1.39805	2.63545	6.14186	1.25e-06	7.63e-06	UP
ebv-miR-BART9-3p	ebv-mir-BART9	1.38656	2.61454	9.44381	8.53e-06	4.49e-05	UP
hsa-miR-4326	hsa-mir-4326	1.36505	2.57586	8.71021	3.9e-08	3.25e-07	UP
ebv-miR-BART6-3p	ebv-mir-BART6	1.31816	2.49348	10.3053	9.98e-06	5.02e-05	UP
hsa-miR-132-3p	hsa-mir-132	1.22834	2.34297	5.8036	8.51e-05	0.000359518	UP
hsa-miR-197-3p	hsa-mir-197	1.16015	2.2348	9.49741	0.00120461	0.00377959	UP
ebv-miR-BART11-3p	ebv-mir-BART11	1.13979	2.20348	5.97326	0.00138354	0.00429038	UP
ebv-miR-BART13-3p	ebv-mir-BART13	1.1394	2.20289	7.53121	0.000368637	0.00135563	UP
ebv-miR-BART18-5p	ebv-mir-BART18	1.13288	2.19296	4.0278	0.0226419	0.0435031	UP
ebv-miR-BART11-5p	ebv-mir-BART11	1.08154	2.1163	6.13752	0.000145339	0.000584777	UP
hsa-miR-589-5p	hsa-mir-589	1.07234	2.10283	7.97855	0.0024179	0.00683407	UP
hsa-miR-1843	hsa-mir-1843	1.04733	2.0667	4.69159	0.000143412	0.00058389	UP
hsa-miR-877-5p	hsa-mir-877	1.03162	2.04432	7.03604	0.0130746	0.0277733	UP
hsa-miR-152-3p	hsa-mir-152	1.02562	2.03584	4.97956	0.00861348	0.0196387	UP
hsa-miR-296-3p	hsa-mir-296	-1.00176	0.499392	7.12386	0.000825025	0.0027394	DOWN
hsa-miR-27b-3p	hsa-mir-27b	-1.00511	0.498233	12.63	0.000317749	0.00119418	DOWN
hsa-miR-331-5p	hsa-mir-331	-1.01013	0.496501	5.36098	0.014874	0.0310939	DOWN
hsa-miR-93-3p	hsa-mir-93	-1.01557	0.494634	3.53643	0.00725451	0.0169935	DOWN
hsa-miR-455-5p	hsa-mir-455	-1.0224	0.492295	7.50742	0.000196146	0.000780022	DOWN
hsa-miR-372-3p	hsa-mir-372	-1.03094	0.48939	18.3797	0.00091144	0.00296942	DOWN
hsa-miR-345-5p	hsa-mir-345	-1.0335	0.488524	6.34705	0.00724546	0.0169935	DOWN
hsa-miR-130b-3p	hsa-mir-130b	-1.04539	0.484515	4.01127	0.00141168	0.00431066	DOWN
hsa-miR-191-3p	hsa-mir-191	-1.05454	0.48145	3.76727	0.00364083	0.00949234	DOWN
hsa-miR-361-5p	hsa-mir-361	-1.0555	0.481132	6.37697	0.00113028	0.00361268	DOWN
hsa-miR-125b-5p	hsa-mir-125b-2	-1.06297	0.478646	4.30506	0.00139249	0.00429038	DOWN
hsa-miR-125b-5p	hsa-mir-125b-1	-1.06521	0.477903	4.31381	0.00150361	0.00451084	DOWN
hsa-miR-29b-3p	hsa-mir-29b-1	-1.07233	0.47555	2.74437	0.0164775	0.0337443	DOWN
hsa-miR-24-2-5p	hsa-mir-24-2	-1.07733	0.473905	5.86063	0.000240099	0.00093311	DOWN
hsa-miR-500a-5p	hsa-mir-500a	-1.12429	0.458729	3.61258	0.00849658	0.0195022	DOWN
hsa-miR-221-3p	hsa-mir-221	-1.14057	0.453579	9.90902	0.000386745	0.00140709	DOWN
hsa-miR-141-3p	hsa-mir-141	-1.21993	0.429302	4.85073	0.000345529	0.00128447	DOWN
hsa-miR-21-3p	hsa-mir-21	-1.22559	0.427624	5.07171	0.00205295	0.00590008	DOWN
hsa-miR-4473	hsa-mir-4473	-1.22648	0.42736	4.66469	0.0179659	0.0359318	DOWN
hsa-miR-362-5p	hsa-mir-362	-1.22797	0.426918	6.42044	0.00246504	0.00691019	DOWN
hsa-miR-484	hsa-mir-484	-1.23237	0.425616	7.47249	6.55e-06	3.61e-05	DOWN
hsa-miR-641	hsa-mir-641	-1.23267	0.42553	4.36014	0.000230139	0.000904685	DOWN
hsa-miR-26b-5p	hsa-mir-26b	-1.24264	0.422599	7.7753	6.91e-05	0.000299336	DOWN
hsa-miR-23a-3p	hsa-mir-23a	-1.24737	0.421217	7.96624	0.00162372	0.00479254	DOWN
hsa-miR-106b-5p	hsa-mir-106b	-1.26014	0.417505	4.55713	0.00370453	0.00952594	DOWN
hsa-miR-24-3p	hsa-mir-24-2	-1.26116	0.417208	11.9829	6.89e-06	3.68e-05	DOWN
hsa-miR-24-3p	hsa-mir-24-1	-1.26138	0.417144	11.9869	6.82e-06	3.68e-05	DOWN
hsa-miR-18a-5p	hsa-mir-18a	-1.2664	0.415696	3.98114	0.0146695	0.0309689	DOWN
hsa-miR-101-3p	hsa-mir-101-2	-1.26644	0.415683	7.46167	0.00163474	0.00479254	DOWN
hsa-miR-548o-3p	hsa-mir-548o	-1.2678	0.415292	6.81176	0.00483859	0.0117362	DOWN
hsa-miR-548av-3p	hsa-mir-548o	-1.2678	0.415292	6.81164	0.00483514	0.0117362	DOWN
hsa-miR-548o-3p	hsa-mir-548o-2	-1.2678	0.415292	6.81164	0.00483514	0.0117362	DOWN
hsa-miR-93-5p	hsa-mir-93	-1.26813	0.415196	9.11246	9.28e-07	5.88e-06	DOWN
hsa-miR-335-3p	hsa-mir-335	-1.2798	0.411851	8.99045	3.29e-07	2.2e-06	DOWN
hsa-miR-660-5p	hsa-mir-660	-1.31434	0.402109	5.11688	0.00109171	0.00352231	DOWN
hsa-miR-101-3p	hsa-mir-101-1	-1.34572	0.393458	7.40671	0.000911665	0.00296942	DOWN
hsa-miR-181a-5p	hsa-mir-181a-2	-1.3461	0.393354	11.5619	1.66e-07	1.16e-06	DOWN
hsa-miR-181a-5p	hsa-mir-181a-1	-1.34641	0.393269	11.5621	1.65e-07	1.16e-06	DOWN
hsa-miR-374a-5p	hsa-mir-374a	-1.35505	0.39092	3.62157	0.00273217	0.00759677	DOWN
hsa-miR-425-5p	hsa-mir-425	-1.41079	0.376106	8.7731	0.000109544	0.000451373	DOWN
hsa-miR-371a-3p	hsa-mir-371a	-1.41622	0.374693	13.3033	0.0127511	0.0274269	DOWN
hsa-miR-103a-3p	hsa-mir-103a-1	-1.41625	0.374685	10.3261	9.71e-09	9.77e-08	DOWN
hsa-miR-103a-3p	hsa-mir-103a-2	-1.41963	0.373807	10.3366	8.36e-09	8.67e-08	DOWN
hsa-miR-505-3p	hsa-mir-505	-1.42375	0.372743	4.76793	3.28e-05	0.000153546	DOWN
hsa-miR-181a-3p	hsa-mir-181a-1	-1.43088	0.370906	6.49008	1.27e-05	6.12e-05	DOWN
hsa-miR-339-5p	hsa-mir-339	-1.50075	0.353371	7.47447	7.98e-05	0.000340945	DOWN
hsa-miR-10a-3p	hsa-mir-10a	-1.52945	0.34641	5.38588	1.35e-09	1.6e-08	DOWN
hsa-let-7a-3p	hsa-let-7a-1	-1.58283	0.333826	5.10117	0.00163955	0.00479254	DOWN
hsa-let-7a-3p	hsa-let-7a-3	-1.58346	0.33368	5.0746	0.00196082	0.00568306	DOWN
hsa-miR-29a-3p	hsa-mir-29a	-1.59463	0.331106	8.90308	1.52e-08	1.38e-07	DOWN
hsa-miR-373-3p	hsa-mir-373	-1.59659	0.330659	11.7371	1.01e-08	9.85e-08	DOWN
hsa-miR-194-5p	hsa-mir-194-1	-1.59723	0.330512	5.21741	3.78e-07	2.49e-06	DOWN
hsa-miR-31-5p	hsa-mir-31	-1.6021	0.329397	6.75269	8.8e-07	5.68e-06	DOWN
hsa-miR-30b-3p	hsa-mir-30b	-1.61798	0.32579	2.76251	3.92e-06	2.27e-05	DOWN
hsa-miR-23b-3p	hsa-mir-23b	-1.65572	0.31738	9.32025	1.64e-05	7.8e-05	DOWN
hsa-miR-373-5p	hsa-mir-373	-1.67609	0.312929	7.94855	3.99e-06	2.28e-05	DOWN
hsa-miR-27b-5p	hsa-mir-27b	-1.72041	0.303462	6.27618	6.06e-06	3.4e-05	DOWN
hsa-miR-200a-3p	hsa-mir-200a	-1.743	0.298749	9.80219	1.66e-07	1.16e-06	DOWN
hsa-miR-20a-5p	hsa-mir-20a	-1.75722	0.295817	8.86535	4.87e-05	0.00021719	DOWN
hsa-miR-24-1-5p	hsa-mir-24-1	-1.77113	0.292978	3.83608	3.22e-06	1.9e-05	DOWN
hsa-miR-1303	hsa-mir-1303	-1.7786	0.291466	5.67485	3.02e-11	4.49e-10	DOWN
hsa-miR-378c	hsa-mir-378c	-1.79897	0.287379	4.975	2.01e-06	1.2e-05	DOWN
hsa-let-7e-3p	hsa-let-7e	-1.83807	0.279696	5.61711	6.38e-10	8.08e-09	DOWN
hsa-miR-30e-5p	hsa-mir-30e	-1.86444	0.274629	8.02345	4.29e-08	3.5e-07	DOWN
hsa-miR-148a-5p	hsa-mir-148a	-1.87502	0.272624	6.95953	1.01e-13	1.91e-12	DOWN
hsa-miR-194-5p	hsa-mir-194-2	-1.92727	0.262926	5.52216	1.53e-08	1.38e-07	DOWN
hsa-miR-378i	hsa-mir-378i	-1.97365	0.254608	4.58998	2.55e-11	3.97e-10	DOWN
hsa-miR-130a-3p	hsa-mir-130a	-2.0327	0.244396	3.62382	1.08e-08	1.03e-07	DOWN
hsa-miR-34a-5p	hsa-mir-34a	-2.11833	0.230314	4.10709	1.82e-07	1.24e-06	DOWN
hsa-miR-25-5p	hsa-mir-25	-2.27395	0.206763	4.88581	9.63e-06	4.91e-05	DOWN
hsa-miR-302b-3p	hsa-mir-302b	-2.32397	0.199717	6.00176	3.96e-09	4.34e-08	DOWN
hsa-miR-378d	hsa-mir-378d-2	-2.35425	0.195569	4.47647	1.22e-07	9.47e-07	DOWN
hsa-miR-17-5p	hsa-mir-17	-2.35894	0.194935	8.93035	9.17e-14	1.85e-12	DOWN
hsa-miR-378d	hsa-mir-378d-1	-2.41248	0.187833	4.43952	1.52e-07	1.13e-06	DOWN
hsa-miR-23b-5p	hsa-mir-23b	-2.45017	0.182989	4.97427	3.06e-09	3.49e-08	DOWN
hsa-miR-107	hsa-mir-107	-2.83282	0.140358	5.2172	4.03e-19	1.53e-17	DOWN

## Sheet: Ago2-IP (lytic vs latent)
DE Ago2-IP (lytic vs latent)
miRNA	pre-miRNA	logFC	FC	logCPM	PValue	FDR	Differentially expressed?
hsa-miR-409-3p	hsa-mir-409	8.38689	334.739	9.92569	2.79e-35	1.91e-33	UP
ebv-miR-BHRF1-2-3p	ebv-mir-BHRF1-2	8.06109	267.072	11.0717	6.65e-110	2.27e-107	UP
ebv-miR-BHRF1-3	ebv-mir-BHRF1-3	7.95699	248.481	9.86995	1.31e-47	1.35e-45	UP
hsa-miR-370-3p	hsa-mir-370	7.55489	188.039	10.0379	5.19e-18	1.61e-16	UP
hsa-miR-375-3p	hsa-mir-375	5.98984	63.5509	9.63344	2.2e-60	3.76e-58	UP
hsa-miR-143-3p	hsa-mir-143	5.90919	60.0957	9.11627	1.74e-22	7.46e-21	UP
hsa-miR-381-3p	hsa-mir-381	5.50483	45.4066	7.96556	3.97e-28	1.94e-26	UP
hsa-miR-139-5p	hsa-mir-139	5.16238	35.8121	8.1552	1.59e-28	9.07e-27	UP
ebv-miR-BART7-5p	ebv-mir-BART7	4.75508	27.0037	10.0626	1.58e-47	1.35e-45	UP
hsa-miR-6842-3p	hsa-mir-6842	3.66897	12.7195	5.31197	2.89e-13	5.2e-12	UP
hsa-miR-514a-3p	hsa-mir-514a-1	3.55244	11.7325	5.76413	4.25e-20	1.61e-18	UP
hsa-miR-212-5p	hsa-mir-212	3.33764	10.1095	5.2656	6.43e-20	2.2e-18	UP
hsa-miR-877-5p	hsa-mir-877	3.31705	9.96623	7.03604	1.35e-13	2.72e-12	UP
ebv-miR-BART9-5p	ebv-mir-BART9	3.16588	8.97482	7.72447	2e-15	4.88e-14	UP
ebv-miR-BART22	ebv-mir-BART22	2.82851	7.10341	10.3124	5.53e-17	1.58e-15	UP
hsa-miR-205-5p	hsa-mir-205	2.43112	5.39312	5.0606	9.28e-06	4.81e-05	UP
ebv-miR-BART13-5p	ebv-mir-BART13	2.41668	5.33941	12.7253	2.96e-11	3.62e-10	UP
hsa-miR-146b-5p	hsa-mir-146b	2.40978	5.31392	9.67188	1.44e-09	1.64e-08	UP
hsa-miR-1269b	hsa-mir-1269b	2.29637	4.9122	6.77646	2.25e-15	5.13e-14	UP
ebv-miR-BART12	ebv-mir-BART12	2.25077	4.75938	7.94841	1.89e-11	2.48e-10	UP
ebv-miR-BART18-3p	ebv-mir-BART18	2.21228	4.63407	6.22033	1.69e-11	2.32e-10	UP
ebv-miR-BART19-3p	ebv-mir-BART19	2.14639	4.42717	10.3197	3e-12	4.88e-11	UP
hsa-miR-92b-5p	hsa-mir-92b	2.13134	4.38126	8.1325	7.04e-06	3.82e-05	UP
hsa-miR-215-5p	hsa-mir-215	2.12792	4.37087	4.75677	5.12e-09	5e-08	UP
ebv-miR-BART17-5p	ebv-mir-BART17	2.12575	4.36429	10.6895	5.35e-12	8.31e-11	UP
ebv-miR-BART8-5p	ebv-mir-BART8	1.98383	3.95541	7.98596	6.32e-09	5.84e-08	UP
hsa-miR-504-5p	hsa-mir-504	1.95436	3.87544	6.51215	6.79e-06	3.74e-05	UP
ebv-miR-BART14-3p	ebv-mir-BART14	1.94772	3.85765	8.22439	2.52e-08	2.1e-07	UP
ebv-miR-BART10-3p	ebv-mir-BART10	1.93543	3.82491	9.1773	4.2e-05	0.000194024	UP
ebv-miR-BART16	ebv-mir-BART16	1.89324	3.71469	11.832	3.29e-06	1.94e-05	UP
ebv-miR-BART8-3p	ebv-mir-BART8	1.8661	3.64546	10.1911	1.09e-11	1.56e-10	UP
hsa-miR-4326	hsa-mir-4326	1.84146	3.58372	8.71021	2.41e-13	4.59e-12	UP
hsa-miR-365a-5p	hsa-mir-365a	1.83288	3.56247	5.94294	3.63e-05	0.000172355	UP
hsa-miR-760	hsa-mir-760	1.68825	3.22266	6.92065	2.17e-05	0.000105872	UP
hsa-miR-99a-5p	hsa-mir-99a	1.67089	3.18412	5.09728	3.69e-06	2.14e-05	UP
hsa-miR-3177-3p	hsa-mir-3177	1.65809	3.15599	5.93559	5.15e-07	3.75e-06	UP
hsa-miR-30a-5p	hsa-mir-30a	1.65168	3.14198	4.63726	5.58e-09	5.3e-08	UP
hsa-miR-9-5p	hsa-mir-9-3	1.65044	3.1393	5.24019	4.79e-05	0.000212541	UP
hsa-miR-9-5p	hsa-mir-9-1	1.65004	3.13842	5.24164	4.58e-05	0.00020664	UP
hsa-miR-9-5p	hsa-mir-9-2	1.65004	3.13842	5.24177	4.59e-05	0.00020664	UP
hsa-miR-589-5p	hsa-mir-589	1.62778	3.09038	7.97855	5.47e-06	3.06e-05	UP
hsa-miR-193b-5p	hsa-mir-193b	1.57384	2.97697	6.57287	0.000369554	0.0013304	UP
ebv-miR-BART1-5p	ebv-mir-BART1	1.5074	2.84297	13.1895	0.000156619	0.000601841	UP
hsa-let-7c-5p	hsa-let-7c	1.45323	2.7382	8.4841	1.35e-06	9.04e-06	UP
hsa-miR-10b-5p	hsa-mir-10b	1.44286	2.7186	6.14186	4.87e-07	3.63e-06	UP
ebv-miR-BART13-3p	ebv-mir-BART13	1.43241	2.69898	7.53121	8.63e-06	4.61e-05	UP
hsa-miR-7706	hsa-mir-7706	1.39965	2.63837	7.33538	0.000346549	0.00126085	UP
hsa-miR-941	hsa-mir-941-1	1.39176	2.62399	11.169	3.73e-05	0.00017481	UP
hsa-miR-92b-3p	hsa-mir-92b	1.37905	2.60096	11.2142	0.000177022	0.000672682	UP
ebv-miR-BART9-3p	ebv-mir-BART9	1.33108	2.5159	9.44381	1.85e-05	9.15e-05	UP
hsa-miR-1323	hsa-mir-1323	1.31954	2.49586	3.06369	0.00180306	0.00527048	UP
hsa-miR-423-3p	hsa-mir-423	1.27261	2.41598	12.4365	9.1e-06	4.79e-05	UP
hsa-miR-1307-3p	hsa-mir-1307	1.24517	2.37047	12.2115	0.00915399	0.0222033	UP
hsa-miR-328-3p	hsa-mir-328	1.23967	2.36145	6.17219	0.000496011	0.00174882	UP
hsa-let-7b-5p	hsa-let-7b	1.22829	2.3429	13.2772	0.000190402	0.0007078	UP
hsa-miR-574-5p	hsa-mir-574	1.20256	2.30147	4.81655	0.00815959	0.0202216	UP
ebv-miR-BART19-5p	ebv-mir-BART19	1.18805	2.27845	5.22868	0.0108496	0.0259479	UP
ebv-miR-BART4-3p	ebv-mir-BART4	1.18731	2.27728	2.7681	0.00084498	0.00272626	UP
hsa-miR-152-3p	hsa-mir-152	1.15543	2.2275	4.97956	0.00307157	0.00868163	UP
hsa-miR-423-5p	hsa-mir-423	1.14175	2.20649	13.2238	0.000665324	0.00223079	UP
ebv-miR-BART18-5p	ebv-mir-BART18	1.13585	2.19748	4.0278	0.0223029	0.0473763	UP
hsa-miR-5010-3p	hsa-mir-5010	1.13576	2.19735	5.09931	0.000448748	0.00159866	UP
hsa-miR-1276	hsa-mir-1276	1.13007	2.1887	3.16193	0.00787711	0.019664	UP
hsa-miR-3909	hsa-mir-3909	1.10576	2.15212	3.15286	0.000744687	0.00247265	UP
ebv-miR-BART7-3p	ebv-mir-BART7	1.07242	2.10296	7.91642	0.00263113	0.00749872	UP
hsa-miR-183-5p	hsa-mir-183	1.01738	2.02424	13.3313	2.23e-06	1.34e-05	UP
hsa-miR-30e-3p	hsa-mir-30e	1.015	2.0209	8.32606	0.000153599	0.00059694	UP
hsa-miR-425-5p	hsa-mir-425	-1.01548	0.494663	8.7731	0.00495456	0.0133422	DOWN
hsa-miR-148a-5p	hsa-mir-148a	-1.03104	0.489357	6.95953	3.08e-05	0.000148177	DOWN
hsa-miR-200a-3p	hsa-mir-200a	-1.04096	0.486003	9.80219	0.00146126	0.00448093	DOWN
hsa-miR-339-5p	hsa-mir-339	-1.10133	0.466088	7.47447	0.00346866	0.00956678	DOWN
hsa-let-7e-3p	hsa-let-7e	-1.11845	0.460587	5.61711	0.000127233	0.000500159	DOWN
hsa-miR-24-3p	hsa-mir-24-1	-1.13227	0.456198	11.9869	5.11e-05	0.000221167	DOWN
hsa-miR-24-3p	hsa-mir-24-2	-1.1327	0.456063	11.9829	5.1e-05	0.000221167	DOWN
hsa-miR-30e-5p	hsa-mir-30e	-1.15357	0.44951	8.02345	0.00055286	0.00187206	DOWN
hsa-miR-106b-5p	hsa-mir-106b	-1.1789	0.441687	4.55713	0.00698108	0.0180565	DOWN
hsa-miR-103a-3p	hsa-mir-103a-1	-1.22652	0.427346	10.3261	6.12e-07	4.36e-06	DOWN
hsa-miR-93-5p	hsa-mir-93	-1.23247	0.425588	9.11246	1.82e-06	1.13e-05	DOWN
hsa-miR-20a-5p	hsa-mir-20a	-1.23332	0.425336	8.86535	0.00385043	0.0104512	DOWN
hsa-miR-103a-3p	hsa-mir-103a-2	-1.23491	0.42487	10.3366	4.88e-07	3.63e-06	DOWN
hsa-miR-194-5p	hsa-mir-194-2	-1.25173	0.419944	5.52216	0.000188178	0.000707218	DOWN
hsa-miR-1303	hsa-mir-1303	-1.26118	0.417203	5.67485	1.5e-06	9.66e-06	DOWN
hsa-miR-200c-3p	hsa-mir-200c	-1.27156	0.41421	13.9437	4.13e-09	4.41e-08	DOWN
hsa-miR-31-5p	hsa-mir-31	-1.2926	0.408215	6.75269	6.58e-05	0.000274293	DOWN
hsa-miR-15b-5p	hsa-mir-15b	-1.31068	0.40313	5.26867	0.000509355	0.00177755	DOWN
hsa-miR-23b-5p	hsa-mir-23b	-1.33021	0.39771	4.97427	0.000806486	0.00265137	DOWN
hsa-miR-652-3p	hsa-mir-652	-1.33404	0.396655	3.72952	0.000121622	0.000483658	DOWN
hsa-miR-29a-3p	hsa-mir-29a	-1.34896	0.392575	8.90308	1.45e-06	9.55e-06	DOWN
hsa-miR-660-5p	hsa-mir-660	-1.40151	0.378534	5.11688	0.000518468	0.00179107	DOWN
hsa-miR-500b-3p	hsa-mir-500b	-1.43333	0.370275	2.37402	0.00324738	0.0091033	DOWN
hsa-miR-373-5p	hsa-mir-373	-1.46182	0.363034	7.94855	5.21e-05	0.000222751	DOWN
hsa-miR-93-3p	hsa-mir-93	-1.48534	0.357164	3.53643	0.000110397	0.000444184	DOWN
hsa-miR-373-3p	hsa-mir-373	-1.50208	0.353043	11.7371	6.5e-08	5.17e-07	DOWN
hsa-miR-501-5p	hsa-mir-501	-1.52107	0.348428	5.70219	2.48e-08	2.1e-07	DOWN
hsa-miR-371a-3p	hsa-mir-371a	-1.52188	0.348232	13.3033	0.00760917	0.0191348	DOWN
hsa-miR-221-3p	hsa-mir-221	-1.54289	0.343197	9.90902	2.01e-06	1.23e-05	DOWN
hsa-miR-505-3p	hsa-mir-505	-1.6614	0.316132	4.76793	1.7e-06	1.08e-05	DOWN
hsa-miR-500a-5p	hsa-mir-500a	-1.71681	0.30422	3.61258	9.35e-05	0.000385133	DOWN
hsa-miR-10a-3p	hsa-mir-10a	-1.75087	0.297123	5.38588	1.1e-11	1.56e-10	DOWN
hsa-miR-130b-3p	hsa-mir-130b	-1.81986	0.283248	4.01127	3.63e-08	2.96e-07	DOWN
hsa-miR-455-3p	hsa-mir-455	-1.82771	0.281712	5.29361	1.13e-05	5.76e-05	DOWN
hsa-miR-361-5p	hsa-mir-361	-1.85387	0.27665	6.37697	2.34e-08	2.05e-07	DOWN
hsa-miR-26b-5p	hsa-mir-26b	-1.85976	0.275522	7.7753	4.9e-09	4.93e-08	DOWN
hsa-miR-130a-3p	hsa-mir-130a	-1.87754	0.272147	3.62382	1.04e-07	8.08e-07	DOWN
hsa-miR-34a-5p	hsa-mir-34a	-1.88027	0.271633	4.10709	5.1e-06	2.91e-05	DOWN
hsa-miR-302b-3p	hsa-mir-302b	-1.93541	0.261447	6.00176	6.49e-07	4.53e-06	DOWN
hsa-miR-362-5p	hsa-mir-362	-2.02754	0.245273	6.42044	1e-06	6.87e-06	DOWN
hsa-miR-18a-5p	hsa-mir-18a	-2.06252	0.239397	3.98114	0.000104872	0.000426981	DOWN
hsa-miR-107	hsa-mir-107	-2.08314	0.236001	5.2172	2.1e-11	2.66e-10	DOWN
hsa-miR-17-5p	hsa-mir-17	-2.36686	0.193867	8.93035	7.8e-14	1.67e-12	DOWN
hsa-miR-378i	hsa-mir-378i	-2.38321	0.191682	4.58998	6.23e-16	1.64e-14	DOWN
hsa-miR-23a-3p	hsa-mir-23a	-2.41551	0.187438	7.96624	4.26e-09	4.42e-08	DOWN
hsa-miR-378c	hsa-mir-378c	-2.42113	0.18671	4.975	2.5e-10	2.95e-09	DOWN
hsa-miR-378d	hsa-mir-378d-2	-2.61696	0.163011	4.47647	3.84e-09	4.23e-08	DOWN
hsa-miR-378d	hsa-mir-378d-1	-2.65017	0.159301	4.43952	7.06e-09	6.35e-08	DOWN
hsa-miR-23b-3p	hsa-mir-23b	-2.91208	0.132855	9.32025	4.67e-13	7.99e-12	DOWN

## Sheet: All miRNAs identified in seq
All miRNAs identified in miRNA-seq
	Input					Ago2-IP
miRNA : pre-miRNA	logFC	logCPM	PValue	FDR	Differential expression	logFC	logCPM	PValue	FDR	Differential expression
ebv-miR-BHRF1-3 : ebv-mir-BHRF1-3	7.61247	9.86995	1.25057e-44	1.06924e-42	UP	7.95699	9.86995	1.31153e-47	1.35204e-45	UP
ebv-miR-BHRF1-2-3p : ebv-mir-BHRF1-2	7.56895	11.0717	4.59441e-101	1.57129e-98	UP	8.06109	11.0717	6.65126e-110	2.27473e-107	UP
hsa-miR-409-3p : hsa-mir-409	7.10007	9.92569	1.78117e-28	1.21832e-26	UP	8.38689	9.92569	2.78804e-35	1.90702e-33	UP
hsa-miR-370-3p : hsa-mir-370	6.90141	10.0379	4.36051e-16	1.06521e-14	UP	7.55489	10.0379	5.19425e-18	1.61494e-16	UP
hsa-miR-381-3p : hsa-mir-381	5.52338	7.96556	3.2939e-28	1.87752e-26	UP	5.50483	7.96556	3.97002e-28	1.93964e-26	UP
ebv-miR-BART7-5p : ebv-mir-BART7	5.47026	10.0626	2.53709e-58	4.33842e-56	UP	4.75508	10.0626	1.58133e-47	1.35204e-45	UP
hsa-miR-375-3p : hsa-mir-375	5.24466	9.63344	2.9328e-49	3.3434e-47	UP	5.98984	9.63344	2.20036e-60	3.76262e-58	UP
hsa-miR-143-3p : hsa-mir-143	4.85469	9.11627	3.30268e-17	1.02683e-15	UP	5.90919	9.11627	1.74472e-22	7.4587e-21	UP
hsa-miR-139-5p : hsa-mir-139	4.75237	8.1552	3.15124e-25	1.53961e-23	UP	5.16238	8.1552	1.59107e-28	9.06911e-27	UP
hsa-miR-212-5p : hsa-mir-212	3.98759	5.2656	4.18069e-25	1.78725e-23	UP	3.33764	5.2656	6.43183e-20	2.19969e-18	UP
ebv-miR-BART9-5p : ebv-mir-BART9	3.36045	7.72447	6.21765e-17	1.77203e-15	UP	3.16588	7.72447	1.99871e-15	4.88257e-14	UP
hsa-miR-514a-3p : hsa-mir-514a-1	3.34645	5.76413	1.54313e-18	5.27751e-17	UP	3.55244	5.76413	4.24804e-20	1.61426e-18	UP
hsa-miR-6842-3p : hsa-mir-6842	3.24683	5.31197	6.42784e-11	9.15967e-10	UP	3.66897	5.31197	2.88924e-13	5.20064e-12	UP
ebv-miR-BART22 : ebv-mir-BART22	2.75148	10.3124	3.03925e-16	7.99555e-15	UP	2.82851	10.3124	5.53004e-17	1.57606e-15	UP
hsa-miR-215-5p : hsa-mir-215	2.65788	4.75677	4.7589e-13	8.13773e-12	UP	2.12792	4.75677	5.12004e-09	5.00301e-08	UP
ebv-miR-BART13-5p : ebv-mir-BART13	2.3263	12.7253	1.34975e-10	1.84646e-09	UP	2.41668	12.7253	2.96231e-11	3.61825e-10	UP
ebv-miR-BART19-3p : ebv-mir-BART19	2.21636	10.3197	6.64849e-13	1.08275e-11	UP	2.14639	10.3197	2.99772e-12	4.882e-11	UP
hsa-miR-1269b : hsa-mir-1269b	2.20592	6.77646	3.42574e-14	7.32253e-13	UP	2.29637	6.77646	2.25054e-15	5.13123e-14	UP
hsa-miR-205-5p : hsa-mir-205	2.14622	5.0606	8.67099e-05	0.000361644	UP	2.43112	5.0606	9.27658e-06	4.80696e-05	UP
ebv-miR-BART8-3p : ebv-mir-BART8	2.14465	10.1911	1.05691e-14	2.40974e-13	UP	1.8661	10.1911	1.0896e-11	1.56476e-10	UP
hsa-miR-30a-5p : hsa-mir-30a	2.12812	4.63726	1.62913e-13	2.93243e-12	UP	1.65168	4.63726	5.57815e-09	5.29924e-08	UP
ebv-miR-BART10-3p : ebv-mir-BART10	2.07486	9.1773	1.241e-05	6.06317e-05	UP	1.93543	9.1773	4.19819e-05	0.000194024	UP
ebv-miR-BART7-3p : ebv-mir-BART7	2.06547	7.91642	1.707e-08	1.4969e-07	UP	1.07242	7.91642	0.00263113	0.00749872	UP
ebv-miR-BART18-3p : ebv-mir-BART18	2.02216	6.22033	6.6128e-10	8.07706e-09	UP	2.21228	6.22033	1.6947e-11	2.31835e-10	UP
hsa-miR-3177-3p : hsa-mir-3177	1.97833	5.93559	4.05817e-09	4.33717e-08	UP	1.65809	5.93559	5.15276e-07	3.74945e-06	UP
ebv-miR-BART19-5p : ebv-mir-BART19	1.95291	5.22868	3.99491e-05	0.00018463	UP	1.18805	5.22868	0.0108496	0.0259479	UP
ebv-miR-BART17-5p : ebv-mir-BART17	1.90655	10.6895	4.865e-10	6.39934e-09	UP	2.12575	10.6895	5.34818e-12	8.31398e-11	UP
ebv-miR-BART8-5p : ebv-mir-BART8	1.84207	7.98596	6.18068e-08	4.9158e-07	UP	1.98383	7.98596	6.32184e-09	5.84343e-08	UP
ebv-miR-BART12 : ebv-mir-BART12	1.83249	7.94841	3.41996e-08	2.92407e-07	UP	2.25077	7.94841	1.88761e-11	2.48293e-10	UP
ebv-miR-BART1-5p : ebv-mir-BART1	1.7637	13.1895	1.13383e-05	5.61986e-05	UP	1.5074	13.1895	0.000156619	0.000601841	UP
hsa-miR-5010-3p : hsa-mir-5010	1.73659	5.09931	1.37032e-07	1.04145e-06	UP	1.13576	5.09931	0.000448748	0.00159866	UP
hsa-miR-146b-5p : hsa-mir-146b	1.73028	9.67188	8.71693e-06	4.51695e-05	UP	2.40978	9.67188	1.43808e-09	1.63942e-08	UP
ebv-miR-BART14-3p : ebv-mir-BART14	1.68961	8.22439	1.12485e-06	6.99455e-06	UP	1.94772	8.22439	2.52043e-08	2.10241e-07	UP
ebv-miR-BART14-5p : ebv-mir-BART14	1.65349	8.61904	4.88996e-05	0.00021719	UP	0.782449	8.61904	0.0496551	0.0933079	NO
ebv-miR-BART16 : ebv-mir-BART16	1.64056	11.832	4.86609e-05	0.00021719	UP	1.89324	11.832	3.28865e-06	1.93917e-05	UP
ebv-miR-BART1-3p : ebv-mir-BART1	1.55524	6.86083	0.00360127	0.0094741	UP	0.167637	6.86083	0.749305	0.800819	NO
hsa-miR-518e-5p : hsa-mir-518e	1.54814	3.55412	0.00321592	0.00852592	UP	0.811779	3.55412	0.109587	0.175957	NO
hsa-miR-519a-5p : hsa-mir-518e	1.54814	3.55412	0.00321592	0.00852592	UP	0.811779	3.55412	0.109587	0.175957	NO
hsa-miR-519b-5p : hsa-mir-518e	1.54814	3.55412	0.00321592	0.00852592	UP	0.811779	3.55412	0.109587	0.175957	NO
hsa-miR-519c-5p : hsa-mir-518e	1.54814	3.55412	0.00321592	0.00852592	UP	0.811779	3.55412	0.109587	0.175957	NO
hsa-miR-522-5p : hsa-mir-518e	1.54814	3.55412	0.00321592	0.00852592	UP	0.811779	3.55412	0.109587	0.175957	NO
hsa-miR-523-5p : hsa-mir-518e	1.54814	3.55412	0.00321592	0.00852592	UP	0.811779	3.55412	0.109587	0.175957	NO
ebv-miR-BART2-5p : ebv-mir-BART2	1.52005	8.32501	0.000485214	0.00172857	UP	0.432749	8.32501	0.310632	0.411768	NO
hsa-miR-760 : hsa-mir-760	1.43008	6.92065	0.000315405	0.00119418	UP	1.68825	6.92065	2.16698e-05	0.000105872	UP
hsa-miR-10b-5p : hsa-mir-10b	1.39805	6.14186	1.24863e-06	7.62554e-06	UP	1.44286	6.14186	4.86506e-07	3.62568e-06	UP
ebv-miR-BART9-3p : ebv-mir-BART9	1.38656	9.44381	8.52798e-06	4.48703e-05	UP	1.33108	9.44381	1.84682e-05	9.15382e-05	UP
hsa-miR-4326 : hsa-mir-4326	1.36505	8.71021	3.89759e-08	3.25116e-07	UP	1.84146	8.71021	2.41355e-13	4.58575e-12	UP
ebv-miR-BART6-3p : ebv-mir-BART6	1.31816	10.3053	9.97745e-06	5.01807e-05	UP	0.986464	10.3053	0.000867134	0.00277159	NO
hsa-miR-132-3p : hsa-mir-132	1.22834	5.8036	8.51489e-05	0.000359518	UP	0.836593	5.8036	0.00702199	0.0180565	NO
hsa-miR-197-3p : hsa-mir-197	1.16015	9.49741	0.00120461	0.00377959	UP	0.581551	9.49741	0.101267	0.168914	NO
ebv-miR-BART11-3p : ebv-mir-BART11	1.13979	5.97326	0.00138354	0.00429038	UP	0.759852	5.97326	0.0310909	0.0636712	NO
ebv-miR-BART13-3p : ebv-mir-BART13	1.1394	7.53121	0.000368637	0.00135563	UP	1.43241	7.53121	8.62681e-06	4.60995e-05	UP
ebv-miR-BART18-5p : ebv-mir-BART18	1.13288	4.0278	0.0226419	0.0435031	UP	1.13585	4.0278	0.0223029	0.0473763	UP
ebv-miR-BART11-5p : ebv-mir-BART11	1.08154	6.13752	0.000145339	0.000584777	UP	0.981957	6.13752	0.000529853	0.0018121	NO
hsa-miR-589-5p : hsa-mir-589	1.07234	7.97855	0.0024179	0.00683407	UP	1.62778	7.97855	5.46575e-06	3.0644e-05	UP
hsa-miR-1843 : hsa-mir-1843	1.04733	4.69159	0.000143412	0.00058389	UP	0.628111	4.69159	0.0190277	0.0409274	NO
hsa-miR-877-5p : hsa-mir-877	1.03162	7.03604	0.0130746	0.0277733	UP	3.31705	7.03604	1.35109e-13	2.71808e-12	UP
hsa-miR-152-3p : hsa-mir-152	1.02562	4.97956	0.00861348	0.0196387	UP	1.15543	4.97956	0.00307157	0.00868163	UP
hsa-miR-423-3p : hsa-mir-423	0.969959	12.4365	0.000665222	0.00227108	NO	1.27261	12.4365	9.09657e-06	4.7862e-05	UP
hsa-miR-522-3p : hsa-mir-522	0.967106	5.90843	0.0440584	0.0793051	NO	0.6093	5.90843	0.201652	0.295987	NO
hsa-miR-769-5p : hsa-mir-769	0.92109	8.07048	0.000450949	0.00162342	NO	0.850112	8.07048	0.00117135	0.00370927	NO
hsa-miR-504-5p : hsa-mir-504	0.905341	6.51215	0.0326347	0.0606579	NO	1.95436	6.51215	6.78758e-06	3.74412e-05	UP
ebv-miR-BART17-3p : ebv-mir-BART17	0.869035	5.98843	0.011135	0.0242559	NO	0.0789599	5.98843	0.81716	0.854644	NO
hsa-miR-1255a : hsa-mir-1255a	0.858997	2.66008	0.0206713	0.0403977	NO	0.553267	2.66008	0.121999	0.191085	NO
hsa-miR-941 : hsa-mir-941-1	0.858544	11.169	0.0101023	0.0225815	NO	1.39176	11.169	3.73133e-05	0.00017481	UP
hsa-miR-423-5p : hsa-mir-423	0.854851	13.2238	0.0104187	0.0229884	NO	1.14175	13.2238	0.000665324	0.00223079	UP
hsa-miR-328-3p : hsa-mir-328	0.845293	6.17219	0.0171279	0.0348675	NO	1.23967	6.17219	0.000496011	0.00174882	UP
hsa-miR-99a-5p : hsa-mir-99a	0.823795	5.09728	0.0203128	0.0399252	NO	1.67089	5.09728	3.68696e-06	2.13719e-05	UP
hsa-miR-518e-5p : hsa-mir-519a-1	0.801928	4.77811	0.119789	0.182079	NO	0.57539	4.77811	0.260087	0.361934	NO
hsa-miR-519a-5p : hsa-mir-519a-1	0.801928	4.77811	0.119789	0.182079	NO	0.57539	4.77811	0.260087	0.361934	NO
hsa-miR-519b-5p : hsa-mir-519a-1	0.801928	4.77811	0.119789	0.182079	NO	0.57539	4.77811	0.260087	0.361934	NO
hsa-miR-519c-5p : hsa-mir-519a-1	0.801928	4.77811	0.119789	0.182079	NO	0.57539	4.77811	0.260087	0.361934	NO
hsa-miR-522-5p : hsa-mir-519a-1	0.801928	4.77811	0.119789	0.182079	NO	0.57539	4.77811	0.260087	0.361934	NO
hsa-miR-523-5p : hsa-mir-519a-1	0.801928	4.77811	0.119789	0.182079	NO	0.57539	4.77811	0.260087	0.361934	NO
ebv-miR-BART6-5p : ebv-mir-BART6	0.788192	3.73223	0.0339686	0.062796	NO	0.382492	3.73223	0.304263	0.404895	NO
ebv-miR-BART4-3p : ebv-mir-BART4	0.78479	2.7681	0.0324644	0.0606579	NO	1.18731	2.7681	0.00084498	0.00272626	UP
hsa-miR-1306-3p : hsa-mir-1306	0.778367	3.5387	0.0825263	0.138353	NO	0.794502	3.5387	0.0658384	0.116667	NO
hsa-miR-10401-3p : hsa-mir-10401	0.756439	4.41052	0.146773	0.216364	NO	0.578855	4.41052	0.26645	0.368062	NO
hsa-miR-1301-3p : hsa-mir-1301	0.74218	7.98784	0.0160186	0.0332022	NO	0.893342	7.98784	0.00374928	0.010258	NO
hsa-miR-1323 : hsa-mir-1323	0.740123	3.06369	0.0796026	0.134773	NO	1.31954	3.06369	0.00180306	0.00527048	UP
hsa-miR-92a-3p : hsa-mir-92a-2	0.737758	13.9549	0.00673041	0.0160965	NO	0.560405	13.9549	0.0390938	0.077733	NO
hsa-miR-183-5p : hsa-mir-183	0.72785	13.3313	0.000670699	0.00227108	NO	1.01738	13.3313	2.22619e-06	1.33571e-05	UP
hsa-miR-182-5p : hsa-mir-182	0.722786	12.9148	0.00431253	0.0107656	NO	0.290877	12.9148	0.248625	0.360045	NO
hsa-miR-2110 : hsa-mir-2110	0.717282	5.96617	0.0446682	0.0799818	NO	0.841393	5.96617	0.0171425	0.0375816	NO
hsa-miR-365a-3p : hsa-mir-365a	0.707988	4.71413	0.149672	0.217531	NO	-0.443714	4.71413	0.36607	0.456362	NO
hsa-miR-365b-3p : hsa-mir-365a	0.707988	4.71413	0.149672	0.217531	NO	-0.443714	4.71413	0.36607	0.456362	NO
hsa-miR-92a-3p : hsa-mir-92a-1	0.700102	14.0018	0.0102647	0.0227956	NO	0.53721	14.0018	0.0484319	0.0921815	NO
hsa-miR-9-5p : hsa-mir-9-1	0.674837	5.24164	0.0902062	0.148375	NO	1.65004	5.24164	4.58352e-05	0.00020664	UP
hsa-miR-9-5p : hsa-mir-9-2	0.674837	5.24177	0.09024	0.148375	NO	1.65004	5.24177	4.59199e-05	0.00020664	UP
hsa-miR-9-5p : hsa-mir-9-3	0.674823	5.24019	0.0910774	0.149036	NO	1.65044	5.24019	4.78528e-05	0.000212541	UP
hsa-miR-30e-3p : hsa-mir-30e	0.672034	8.32606	0.0117335	0.0253977	NO	1.015	8.32606	0.000153599	0.00059694	UP
hsa-miR-92b-5p : hsa-mir-92b	0.665196	8.1325	0.148594	0.217531	NO	2.13134	8.1325	7.03533e-06	3.81918e-05	UP
hsa-miR-1307-3p : hsa-mir-1307	0.638795	12.2115	0.176505	0.249442	NO	1.24517	12.2115	0.00915399	0.0222033	UP
hsa-miR-7706 : hsa-mir-7706	0.627436	7.33538	0.104417	0.166179	NO	1.39965	7.33538	0.000346549	0.00126085	UP
hsa-miR-501-3p : hsa-mir-501	0.587538	7.6438	0.0607267	0.105962	NO	0.352223	7.6438	0.260339	0.361934	NO
hsa-miR-3909 : hsa-mir-3909	0.582028	3.15286	0.0717038	0.123852	NO	1.10576	3.15286	0.000744687	0.00247265	UP
hsa-miR-3934-5p : hsa-mir-3934	0.566885	5.49975	0.0687376	0.119331	NO	0.553634	5.49975	0.0689378	0.12153	NO
hsa-miR-532-5p : hsa-mir-532	0.528086	11.7118	0.0820006	0.138149	NO	0.723368	11.7118	0.0174506	0.0380133	NO
hsa-miR-10399-3p : hsa-mir-10399	0.496733	2.95544	0.251133	0.342181	NO	0.410195	2.95544	0.338098	0.436337	NO
hsa-miR-3605-3p : hsa-mir-3605	0.487971	5.77994	0.260801	0.352546	NO	0.974244	5.77994	0.0211868	0.0452868	NO
ebv-miR-BART4-5p : ebv-mir-BART4	0.487597	7.53244	0.153891	0.222071	NO	0.673392	7.53244	0.0492619	0.0930806	NO
hsa-miR-30d-5p : hsa-mir-30d	0.484785	12.7424	0.0260616	0.0496193	NO	0.955094	12.7424	1.32617e-05	6.66983e-05	NO
hsa-let-7c-5p : hsa-let-7c	0.47409	8.4841	0.110283	0.173014	NO	1.45323	8.4841	1.34752e-06	9.03632e-06	UP
hsa-miR-185-3p : hsa-mir-185	0.451231	3.78163	0.210545	0.290348	NO	0.512824	3.78163	0.184589	0.274477	NO
hsa-let-7f-5p : hsa-let-7f-1	0.448231	12.8638	0.104548	0.166179	NO	0.681687	12.8638	0.0138089	0.0309692	NO
hsa-let-7f-5p : hsa-let-7f-2	0.447537	12.902	0.104739	0.166179	NO	0.698638	12.902	0.0115578	0.0274498	NO
hsa-miR-181d-5p : hsa-mir-181d	0.42531	6.14513	0.0837816	0.139094	NO	0.301014	6.14513	0.220095	0.321677	NO
hsa-miR-576-5p : hsa-mir-576	0.404223	4.41849	0.32131	0.422647	NO	-0.791457	4.41849	0.0509271	0.0941463	NO
hsa-miR-1276 : hsa-mir-1276	0.38135	3.16193	0.385431	0.489808	NO	1.13007	3.16193	0.00787711	0.019664	UP
hsa-miR-28-3p : hsa-mir-28	0.366485	9.65924	0.116588	0.18207	NO	0.5103	9.65924	0.0289724	0.0596902	NO
hsa-miR-92b-3p : hsa-mir-92b	0.36567	11.2142	0.312125	0.41215	NO	1.37905	11.2142	0.000177022	0.000672682	UP
hsa-miR-1292-5p : hsa-mir-1292	0.365586	5.69612	0.336698	0.44103	NO	0.993209	5.69612	0.00891906	0.0219447	NO
hsa-miR-3187-3p : hsa-mir-3187	0.338738	4.49781	0.366137	0.470747	NO	0.239198	4.49781	0.522048	0.609353	NO
hsa-miR-3127-3p : hsa-mir-3127	0.333216	4.0741	0.38189	0.487337	NO	0.660835	4.0741	0.07541	0.130915	NO
hsa-miR-10a-5p : hsa-mir-10a	0.311395	14.1596	0.21607	0.296771	NO	0.483284	14.1596	0.0551908	0.100937	NO
hsa-miR-100-5p : hsa-mir-100	0.302386	8.48957	0.402896	0.502885	NO	0.886217	8.48957	0.0147853	0.032835	NO
hsa-miR-331-3p : hsa-mir-331	0.276029	4.69957	0.445565	0.548141	NO	-0.705408	4.69957	0.0538618	0.0990363	NO
hsa-miR-25-3p : hsa-mir-25	0.252596	12.0588	0.295584	0.39643	NO	0.543562	12.0588	0.0247032	0.0518312	NO
hsa-miR-500a-3p : hsa-mir-500a	0.242597	6.83853	0.412504	0.513004	NO	-0.0132986	6.83853	0.965809	0.971491	NO
hsa-miR-203b-3p : hsa-mir-203b	0.241406	4.54191	0.513211	0.618022	NO	-0.307887	4.54191	0.405744	0.497364	NO
hsa-miR-149-5p : hsa-mir-149	0.228355	8.1335	0.372014	0.476512	NO	-0.00044287	8.1335	0.999091	0.999091	NO
hsa-miR-937-3p : hsa-mir-937	0.221204	7.07583	0.646968	0.750179	NO	0.769942	7.07583	0.110789	0.176231	NO
hsa-miR-629-5p : hsa-mir-629	0.220652	7.72658	0.386691	0.489808	NO	-0.40304	7.72658	0.113242	0.1793	NO
hsa-miR-320b : hsa-mir-320b-1	0.218419	8.62876	0.521596	0.625915	NO	0.182652	8.62876	0.591438	0.674239	NO
hsa-miR-99b-5p : hsa-mir-99b	0.211292	15.7027	0.398187	0.500662	NO	0.168183	15.7027	0.501194	0.591063	NO
hsa-miR-625-3p : hsa-mir-625	0.188364	7.16183	0.466892	0.57232	NO	0.777998	7.16183	0.0026132	0.00749872	NO
hsa-miR-615-3p : hsa-mir-615	0.183613	9.96413	0.654874	0.754097	NO	0.571071	9.96413	0.16558	0.249465	NO
hsa-miR-320b : hsa-mir-320b-2	0.173223	8.54527	0.609624	0.714011	NO	0.188933	8.54527	0.577066	0.662271	NO
hsa-miR-21-5p : hsa-mir-21	0.156645	16.2521	0.663242	0.756096	NO	0.545828	16.2521	0.13023	0.200625	NO
hsa-miR-320d : hsa-mir-320d-1	0.128606	5.58067	0.679887	0.769938	NO	-0.149358	5.58067	0.626606	0.702621	NO
hsa-miR-140-3p : hsa-mir-140	0.127857	6.50172	0.649278	0.750179	NO	0.323397	6.50172	0.249505	0.360045	NO
hsa-miR-32-5p : hsa-mir-32	0.118917	3.56701	0.739788	0.821453	NO	-0.127072	3.56701	0.718026	0.770306	NO
hsa-miR-193a-5p : hsa-mir-193a	0.113989	6.75189	0.746972	0.826746	NO	0.598015	6.75189	0.0918011	0.156199	NO
hsa-miR-222-3p : hsa-mir-222	0.107834	12.44	0.694903	0.779203	NO	0.870064	12.44	0.0016784	0.00494839	NO
hsa-let-7i-5p : hsa-let-7i	0.107416	13.9498	0.648136	0.750179	NO	0.250197	13.9498	0.288031	0.386896	NO
hsa-miR-574-5p : hsa-mir-574	0.0879494	4.81655	0.84447	0.919566	NO	1.20256	4.81655	0.00815959	0.0202216	UP
hsa-miR-181a-2-3p : hsa-mir-181a-2	0.0818236	7.82743	0.775899	0.855992	NO	0.592053	7.82743	0.0394334	0.0779551	NO
hsa-miR-628-3p : hsa-mir-628	0.0817214	3.40579	0.818046	0.896704	NO	0.304082	3.40579	0.36614	0.456362	NO
hsa-miR-140-5p : hsa-mir-140	0.0800144	4.05159	0.878941	0.936442	NO	0.767089	4.05159	0.128569	0.198962	NO
hsa-miR-151a-3p : hsa-mir-151a	0.0652686	14.0096	0.87277	0.932773	NO	-0.0990894	14.0096	0.80792	0.850181	NO
hsa-miR-516a-5p : hsa-mir-516a-1	0.055	3.804	0.923691	0.954388	NO	0.738797	3.804	0.160832	0.244465	NO
hsa-miR-454-3p : hsa-mir-454	0.0423446	4.46934	0.921323	0.954388	NO	-0.35435	4.46934	0.400461	0.492654	NO
hsa-miR-98-5p : hsa-mir-98	0.0375616	8.26166	0.898429	0.947877	NO	-0.0639798	8.26166	0.827493	0.860673	NO
hsa-let-7e-5p : hsa-let-7e	0.0364767	12.6111	0.887452	0.939655	NO	0.120946	12.6111	0.638895	0.711733	NO
hsa-miR-193b-3p : hsa-mir-193b	0.0363701	5.42935	0.947639	0.976182	NO	-0.769946	5.42935	0.154867	0.236449	NO
hsa-miR-106b-3p : hsa-mir-106b	0.0334281	10.2592	0.902606	0.947877	NO	0.168111	10.2592	0.538584	0.624393	NO
hsa-let-7a-5p : hsa-let-7a-3	0.00513788	13.321	0.983231	0.993803	NO	0.271289	13.321	0.267974	0.368062	NO
hsa-let-7a-5p : hsa-let-7a-2	0.00477539	13.3174	0.984407	0.993803	NO	0.270469	13.3174	0.269262	0.368062	NO
hsa-let-7a-5p : hsa-let-7a-1	0.00450711	13.3181	0.985281	0.993803	NO	0.269967	13.3181	0.270127	0.368062	NO
hsa-miR-7-5p : hsa-mir-7-3	0.00401193	13.6887	0.987636	0.993803	NO	0.145712	13.6887	0.573417	0.660298	NO
hsa-miR-7-5p : hsa-mir-7-2	0.00343328	13.69	0.989422	0.993803	NO	0.146286	13.69	0.571988	0.660298	NO
hsa-miR-320d : hsa-mir-320d-2	-0.00656124	5.39082	0.990897	0.993803	NO	-0.118516	5.39082	0.703164	0.764567	NO
hsa-miR-1306-5p : hsa-mir-1306	-0.00663267	3.90125	1	1	NO	0.358115	3.90125	0.329182	0.429414	NO
hsa-miR-7-5p : hsa-mir-7-1	-0.0102319	13.6987	0.968447	0.991643	NO	0.12765	13.6987	0.621664	0.699373	NO
hsa-miR-320a-3p : hsa-mir-320a	-0.012848	12.3206	0.974547	0.993803	NO	-0.444905	12.3206	0.26896	0.368062	NO
hsa-miR-148a-3p : hsa-mir-148a	-0.0264297	15.1864	0.950859	0.976558	NO	0.342166	15.1864	0.425474	0.516	NO
hsa-miR-1249-3p : hsa-mir-1249	-0.0467333	4.13894	0.911863	0.948066	NO	0.424123	4.13894	0.286283	0.386896	NO
hsa-miR-486-5p : hsa-mir-486-2	-0.0508148	6.56102	0.903532	0.947877	NO	0.367498	6.56102	0.360799	0.455325	NO
hsa-miR-744-5p : hsa-mir-744	-0.0527655	11.0554	0.854521	0.921912	NO	0.458987	11.0554	0.110754	0.176231	NO
hsa-miR-3150a-5p : hsa-mir-3150a	-0.068547	5.47753	0.912029	0.948066	NO	0.3864	5.47753	0.510562	0.600042	NO
hsa-miR-3613-5p : hsa-mir-3613	-0.0686101	2.53578	0.88379	0.938684	NO	0.0488156	2.53578	0.932793	0.952975	NO
hsa-miR-3605-5p : hsa-mir-3605	-0.0703432	3.22389	0.907382	0.948066	NO	0.0905733	3.22389	0.79394	0.840642	NO
hsa-miR-619-5p : hsa-mir-619	-0.0744621	3.50804	0.830624	0.907583	NO	0.564849	3.50804	0.0819875	0.141615	NO
hsa-miR-7976 : hsa-mir-7976	-0.0764539	2.2041	0.87012	0.932773	NO	0.154597	2.2041	0.663059	0.731504	NO
hsa-miR-486-5p : hsa-mir-486-1	-0.0783756	6.52594	0.849658	0.919566	NO	0.373461	6.52594	0.351361	0.448798	NO
hsa-miR-1283 : hsa-mir-1283-1	-0.081404	4.55437	0.868734	0.932773	NO	0.352746	4.55437	0.478104	0.571719	NO
hsa-miR-1343-3p : hsa-mir-1343	-0.0845434	3.6043	0.847905	0.919566	NO	0.445818	3.6043	0.252095	0.361934	NO
hsa-miR-105-5p : hsa-mir-105-1	-0.0898443	2.70713	0.782221	0.860191	NO	0.424941	2.70713	0.164831	0.249435	NO
hsa-miR-203a-3p : hsa-mir-203a	-0.102421	11.7366	0.689994	0.776244	NO	0.231813	11.7366	0.366957	0.456362	NO
hsa-miR-320c : hsa-mir-320c-1	-0.115126	6.84511	0.723763	0.806276	NO	-0.0120898	6.84511	0.969906	0.97275	NO
hsa-miR-320c : hsa-mir-320c-2	-0.120532	6.93313	0.710854	0.794484	NO	0.0264535	6.93313	0.933469	0.952975	NO
hsa-miR-1304-3p : hsa-mir-1304	-0.132723	4.82358	0.637036	0.743571	NO	-0.152677	4.82358	0.582972	0.666811	NO
hsa-let-7b-5p : hsa-let-7b	-0.137779	13.2772	0.671242	0.762674	NO	1.22829	13.2772	0.000190402	0.0007078	UP
hsa-miR-200b-3p : hsa-mir-200b	-0.140494	13.3731	0.589062	0.6923	NO	-0.0937356	13.3731	0.718502	0.770306	NO
hsa-miR-99b-3p : hsa-mir-99b	-0.150359	10.9368	0.550008	0.65541	NO	0.0475674	10.9368	0.849851	0.878093	NO
hsa-let-7d-3p : hsa-let-7d	-0.162179	11.5494	0.662239	0.756096	NO	0.746599	11.5494	0.0451846	0.0873059	NO
hsa-miR-95-3p : hsa-mir-95	-0.163407	4.96861	0.663036	0.756096	NO	0.257585	4.96861	0.494195	0.586856	NO
hsa-miR-200b-5p : hsa-mir-200b	-0.192603	8.75984	0.512705	0.618022	NO	0.33081	8.75984	0.259308	0.361934	NO
hsa-miR-505-5p : hsa-mir-505	-0.196932	4.28409	0.686747	0.77514	NO	0.397225	4.28409	0.372295	0.459656	NO
hsa-miR-421 : hsa-mir-421	-0.203225	4.47963	0.523652	0.626185	NO	-0.296664	4.47963	0.35169	0.448798	NO
hsa-miR-675-5p : hsa-mir-675	-0.203739	3.71739	0.575926	0.679195	NO	-0.312582	3.71739	0.409001	0.499566	NO
hsa-miR-550a-3-5p : hsa-mir-550a-1	-0.217303	5.75887	0.480676	0.585023	NO	0.294242	5.75887	0.330569	0.429414	NO
hsa-miR-550a-5p : hsa-mir-550a-1	-0.220624	5.76152	0.472632	0.577286	NO	0.294509	5.76152	0.328726	0.429414	NO
hsa-miR-3173-5p : hsa-mir-3173	-0.232416	6.09223	0.560495	0.663285	NO	0.759674	6.09223	0.0502423	0.0938954	NO
hsa-miR-27a-5p : hsa-mir-27a	-0.240322	6.30888	0.558885	0.663285	NO	0.316334	6.30888	0.460011	0.552014	NO
hsa-miR-330-3p : hsa-mir-330	-0.280828	9.64315	0.306441	0.408892	NO	0.291309	9.64315	0.288475	0.386896	NO
hsa-miR-935 : hsa-mir-935	-0.28462	7.44039	0.493564	0.598578	NO	-0.323221	7.44039	0.436488	0.525629	NO
hsa-miR-210-3p : hsa-mir-210	-0.289665	4.33431	0.35545	0.458731	NO	0.21313	4.33431	0.496925	0.588057	NO
hsa-let-7d-5p : hsa-let-7d	-0.308205	10.4289	0.284566	0.383155	NO	-0.233622	10.4289	0.416821	0.507305	NO
hsa-miR-128-3p : hsa-mir-128-2	-0.309033	11.4882	0.189443	0.264448	NO	-0.110594	11.4882	0.638246	0.711733	NO
hsa-miR-185-5p : hsa-mir-185	-0.348582	7.70826	0.169733	0.240866	NO	-0.80952	7.70826	0.00153556	0.00460668	NO
hsa-miR-200a-5p : hsa-mir-200a	-0.349323	10.6509	0.444962	0.548141	NO	0.762709	10.6509	0.0967986	0.16228	NO
hsa-miR-193b-5p : hsa-mir-193b	-0.359873	6.57287	0.414325	0.513402	NO	1.57384	6.57287	0.000369554	0.0013304	UP
hsa-miR-425-3p : hsa-mir-425	-0.380819	4.27198	0.229176	0.313513	NO	0.160044	4.27198	0.619221	0.698922	NO
hsa-miR-3615 : hsa-mir-3615	-0.385069	8.06053	0.396662	0.500584	NO	-0.0229734	8.06053	0.959742	0.968235	NO
hsa-miR-151b : hsa-mir-151a	-0.418183	5.22924	0.347541	0.450223	NO	-0.945613	5.22924	0.0348936	0.0710333	NO
hsa-miR-659-5p : hsa-mir-659	-0.422456	2.2816	0.337865	0.44103	NO	0.441343	2.2816	0.286598	0.386896	NO
hsa-miR-151a-5p : hsa-mir-151a	-0.422887	5.25121	0.340472	0.442743	NO	-0.992885	5.25121	0.0263419	0.0549325	NO
hsa-miR-128-3p : hsa-mir-128-1	-0.423708	11.798	0.0759895	0.129942	NO	-0.186692	11.798	0.433518	0.523898	NO
hsa-miR-2277-5p : hsa-mir-2277	-0.425063	2.84116	0.260472	0.352546	NO	0.117833	2.84116	0.758972	0.808625	NO
hsa-miR-135b-5p : hsa-mir-135b	-0.447764	7.31262	0.307267	0.408892	NO	-0.680097	7.31262	0.122361	0.191085	NO
hsa-miR-429 : hsa-mir-429	-0.450958	8.17029	0.311957	0.41215	NO	-0.0425206	8.17029	0.924011	0.949068	NO
hsa-miR-22-3p : hsa-mir-22	-0.455211	9.38721	0.208024	0.288034	NO	-0.187888	9.38721	0.602635	0.682454	NO
hsa-miR-3176 : hsa-mir-3176	-0.462041	4.11834	0.159869	0.229728	NO	0.0710395	4.11834	0.827957	0.860673	NO
hsa-miR-96-5p : hsa-mir-96	-0.477749	7.81184	0.150109	0.217531	NO	0.21451	7.81184	0.517427	0.606027	NO
hsa-miR-574-3p : hsa-mir-574	-0.483327	5.54962	0.190602	0.264983	NO	-0.393771	5.54962	0.289671	0.386983	NO
hsa-miR-221-5p : hsa-mir-221	-0.490859	5.43496	0.121314	0.183581	NO	-0.316437	5.43496	0.321652	0.424729	NO
hsa-miR-1180-3p : hsa-mir-1180	-0.497518	8.38466	0.0734736	0.126271	NO	-0.493795	8.38466	0.0745757	0.130127	NO
hsa-miR-330-5p : hsa-mir-330	-0.510196	6.68997	0.129955	0.192401	NO	-0.570319	6.68997	0.0899541	0.153821	NO
hsa-miR-4664-3p : hsa-mir-4664	-0.517749	7.14679	0.399789	0.500835	NO	-0.0366011	7.14679	0.952588	0.963861	NO
hsa-miR-454-5p : hsa-mir-454	-0.530026	3.91889	0.129375	0.192375	NO	-0.0326533	3.91889	0.924093	0.949068	NO
hsa-miR-301a-5p : hsa-mir-301a	-0.530559	2.56379	0.129131	0.192375	NO	0.476331	2.56379	0.200872	0.295987	NO
hsa-miR-4659a-3p : hsa-mir-4659a	-0.532358	2.20459	0.168718	0.240866	NO	-0.510934	2.20459	0.181265	0.27071	NO
hsa-miR-1307-5p : hsa-mir-1307	-0.552408	3.76509	0.0767392	0.130571	NO	-0.51716	3.76509	0.0949469	0.160251	NO
hsa-miR-186-5p : hsa-mir-186	-0.580517	7.68485	0.101092	0.163855	NO	-0.524001	7.68485	0.138907	0.213032	NO
hsa-miR-130b-5p : hsa-mir-130b	-0.589732	9.64241	0.0584513	0.102686	NO	0.27841	9.64241	0.369819	0.458254	NO
hsa-miR-374b-5p : hsa-mir-374b	-0.590153	5.29455	0.127694	0.191541	NO	-0.707642	5.29455	0.0727346	0.127565	NO
hsa-miR-361-3p : hsa-mir-361	-0.595535	9.8968	0.0292353	0.0549367	NO	-0.676583	9.8968	0.0132886	0.0300973	NO
hsa-miR-3158-3p : hsa-mir-3158-2	-0.622577	6.0522	0.188972	0.264448	NO	0.179451	6.0522	0.702547	0.764567	NO
hsa-miR-3158-3p : hsa-mir-3158-1	-0.623081	6.05119	0.188493	0.264448	NO	0.178318	6.05119	0.704255	0.764567	NO
hsa-miR-192-5p : hsa-mir-192	-0.625561	9.13271	0.0261154	0.0496193	NO	-0.257958	9.13271	0.357603	0.452964	NO
hsa-miR-16-5p : hsa-mir-16-2	-0.632524	5.87116	0.104435	0.166179	NO	-0.973886	5.87116	0.0131312	0.0299391	NO
hsa-miR-16-5p : hsa-mir-16-1	-0.637067	5.88025	0.0988456	0.160977	NO	-0.974794	5.88025	0.0122319	0.0282656	NO
hsa-miR-28-5p : hsa-mir-28	-0.637443	6.15555	0.0215229	0.0415867	NO	-0.686603	6.15555	0.0127463	0.0292566	NO
hsa-miR-148b-5p : hsa-mir-148b	-0.638945	3.7506	0.0373671	0.0683399	NO	-0.49534	3.7506	0.101744	0.168914	NO
hsa-miR-1304-5p : hsa-mir-1304	-0.653591	2.7111	0.0580912	0.102686	NO	-0.819633	2.7111	0.011781	0.0275966	NO
hsa-let-7g-5p : hsa-let-7g	-0.658121	12.253	0.00366371	0.00949234	NO	-0.759399	12.253	0.000814017	0.00265137	NO
hsa-miR-27a-3p : hsa-mir-27a	-0.6623	10.0216	0.048859	0.0870302	NO	-0.702901	10.0216	0.036692	0.0742524	NO
hsa-miR-132-5p : hsa-mir-132	-0.664836	5.02364	0.10809	0.170354	NO	0.0871882	5.02364	0.833297	0.863599	NO
hsa-miR-378a-3p : hsa-mir-378a	-0.665836	9.844	0.00477411	0.0117362	NO	-0.65395	9.844	0.00554454	0.0145864	NO
hsa-miR-365a-5p : hsa-mir-365a	-0.671081	5.94294	0.123745	0.186435	NO	1.83288	5.94294	3.62852e-05	0.000172355	UP
hsa-miR-584-5p : hsa-mir-584	-0.677039	5.31143	0.0109597	0.0240269	NO	-0.398449	5.31143	0.127911	0.198844	NO
hsa-miR-500b-3p : hsa-mir-500b	-0.684379	2.37402	0.169286	0.240866	NO	-1.43333	2.37402	0.00324738	0.0091033	DOWN
hsa-miR-191-5p : hsa-mir-191	-0.703904	10.9393	0.00382991	0.00977484	NO	-0.77437	10.9393	0.00148134	0.00448334	NO
hsa-miR-125a-5p : hsa-mir-125a	-0.70505	14.6345	0.0212564	0.041305	NO	0.296052	14.6345	0.331478	0.429414	NO
hsa-miR-181b-5p : hsa-mir-181b-1	-0.708657	10.6593	0.00407831	0.0102557	NO	-0.885217	10.6593	0.000345794	0.00126085	NO
hsa-miR-1296-5p : hsa-mir-1296	-0.711834	4.02867	0.0831602	0.138736	NO	-0.936797	4.02867	0.0242572	0.0512096	NO
hsa-miR-339-3p : hsa-mir-339	-0.713421	6.92683	0.0023918	0.00681662	NO	-0.368868	6.92683	0.114148	0.179901	NO
hsa-miR-302a-5p : hsa-mir-302a	-0.728233	5.58462	0.0353331	0.0649673	NO	-0.82793	5.58462	0.0163944	0.0361735	NO
hsa-miR-15b-5p : hsa-mir-15b	-0.748984	5.26867	0.0439649	0.0793051	NO	-1.31068	5.26867	0.000509355	0.00177755	DOWN
hsa-miR-125a-3p : hsa-mir-125a	-0.749903	7.88707	0.0202318	0.0399252	NO	-0.642693	7.88707	0.0456646	0.0877375	NO
hsa-miR-455-3p : hsa-mir-455	-0.762876	5.29361	0.0585488	0.102686	NO	-1.82771	5.29361	1.12883e-05	5.76207e-05	DOWN
hsa-miR-181b-5p : hsa-mir-181b-2	-0.789877	10.7163	0.00118265	0.00374504	NO	-0.976244	10.7163	6.44065e-05	0.000271939	NO
hsa-miR-18a-3p : hsa-mir-18a	-0.792535	5.66033	0.0174269	0.0352662	NO	-0.653099	5.66033	0.0485166	0.0921815	NO
hsa-miR-942-5p : hsa-mir-942	-0.793865	4.65617	0.0128517	0.0274705	NO	-0.63757	4.65617	0.040867	0.0798658	NO
hsa-miR-371a-5p : hsa-mir-371a	-0.797725	15.5795	0.00770349	0.0179224	NO	-0.653719	15.5795	0.0286546	0.0593931	NO
hsa-miR-652-3p : hsa-mir-652	-0.797906	3.72952	0.0193132	0.0384018	NO	-1.33404	3.72952	0.000121622	0.000483658	DOWN
hsa-miR-372-5p : hsa-mir-372	-0.800084	8.53154	0.104955	0.166179	NO	0.309298	8.53154	0.528939	0.615297	NO
hsa-miR-30c-1-3p : hsa-mir-30c-1	-0.800811	3.48039	0.0176324	0.0354722	NO	0.306194	3.48039	0.357567	0.452964	NO
hsa-miR-671-3p : hsa-mir-671	-0.809669	6.49863	0.0161529	0.033279	NO	-0.126053	6.49863	0.706442	0.764567	NO
hsa-miR-3065-5p : hsa-mir-3065	-0.821715	2.94172	0.0282235	0.0533283	NO	-0.522659	2.94172	0.167831	0.251747	NO
hsa-miR-26a-5p : hsa-mir-26a-1	-0.834467	12.8388	0.00876272	0.0197161	NO	-0.853087	12.8388	0.00738639	0.0187122	NO
hsa-miR-26a-5p : hsa-mir-26a-2	-0.83491	12.8391	0.00872715	0.0197161	NO	-0.853434	12.8391	0.00736237	0.0187122	NO
hsa-let-7f-1-3p : hsa-let-7f-1	-0.857178	3.71876	0.0149105	0.0310939	NO	0.0294262	3.71876	0.938374	0.95513	NO
hsa-miR-576-3p : hsa-mir-576	-0.859849	5.26586	0.00657968	0.0158468	NO	-0.653414	5.26586	0.0390573	0.077733	NO
hsa-miR-200c-3p : hsa-mir-200c	-0.860534	13.9437	6.03317e-05	0.000264531	NO	-1.27156	13.9437	4.12851e-09	4.41235e-08	DOWN
hsa-miR-502-3p : hsa-mir-502	-0.863465	6.52135	0.00143173	0.00433319	NO	-0.824838	6.52135	0.00232138	0.00672806	NO
hsa-miR-30c-5p : hsa-mir-30c-1	-0.901604	9.62269	0.000510416	0.00178125	NO	-0.725836	9.62269	0.00502815	0.0133615	NO
hsa-miR-30c-5p : hsa-mir-30c-2	-0.90206	9.62428	0.00050779	0.00178125	NO	-0.725713	9.62428	0.00503985	0.0133615	NO
hsa-miR-183-3p : hsa-mir-183	-0.948774	2.57558	0.037955	0.0690459	NO	-0.319869	2.57558	0.486752	0.580032	NO
hsa-miR-16-2-3p : hsa-mir-16-2	-0.966354	7.74943	0.0069491	0.0165041	NO	0.16107	7.74943	0.649521	0.718888	NO
hsa-miR-22-5p : hsa-mir-22	-0.973407	4.81261	0.00822189	0.0189992	NO	-0.963351	4.81261	0.00899155	0.0219651	NO
hsa-miR-148b-3p : hsa-mir-148b	-0.978579	9.39099	0.000727964	0.00244082	NO	-0.133338	9.39099	0.642384	0.713296	NO
hsa-miR-135b-3p : hsa-mir-135b	-0.990365	3.92622	0.000632573	0.00218525	NO	-0.384858	3.92622	0.189713	0.280874	NO
hsa-miR-501-5p : hsa-mir-501	-0.990587	5.70219	0.000263812	0.00101375	NO	-1.52107	5.70219	2.48344e-08	2.10241e-07	DOWN
hsa-let-7b-3p : hsa-let-7b	-0.995067	5.48526	0.00386626	0.00979453	NO	-0.334025	5.48526	0.326769	0.429414	NO
hsa-miR-296-3p : hsa-mir-296	-1.00176	7.12386	0.000825025	0.0027394	DOWN	-0.615355	7.12386	0.0390083	0.077733	NO
hsa-miR-27b-3p : hsa-mir-27b	-1.00511	12.63	0.000317749	0.00119418	DOWN	-0.117346	12.63	0.671275	0.735821	NO
hsa-miR-331-5p : hsa-mir-331	-1.01013	5.36098	0.014874	0.0310939	DOWN	-0.806849	5.36098	0.0506627	0.0941463	NO
hsa-miR-93-3p : hsa-mir-93	-1.01557	3.53643	0.00725451	0.0169935	DOWN	-1.48534	3.53643	0.000110397	0.000444184	DOWN
hsa-miR-455-5p : hsa-mir-455	-1.0224	7.50742	0.000196146	0.000780022	DOWN	-0.55967	7.50742	0.0401257	0.0788677	NO
hsa-miR-372-3p : hsa-mir-372	-1.03094	18.3797	0.00091144	0.00296942	DOWN	-0.778063	18.3797	0.0119348	0.0277666	NO
hsa-miR-345-5p : hsa-mir-345	-1.0335	6.34705	0.00724546	0.0169935	DOWN	-0.651417	6.34705	0.0883773	0.151885	NO
hsa-miR-130b-3p : hsa-mir-130b	-1.04539	4.01127	0.00141168	0.00431066	DOWN	-1.81986	4.01127	3.6299e-08	2.95577e-07	DOWN
hsa-miR-191-3p : hsa-mir-191	-1.05454	3.76727	0.00364083	0.00949234	DOWN	-0.151934	3.76727	0.667996	0.734581	NO
hsa-miR-361-5p : hsa-mir-361	-1.0555	6.37697	0.00113028	0.00361268	DOWN	-1.85387	6.37697	2.34112e-08	2.05298e-07	DOWN
hsa-miR-125b-5p : hsa-mir-125b-2	-1.06297	4.30506	0.00139249	0.00429038	DOWN	-0.603668	4.30506	0.0647517	0.115339	NO
hsa-miR-125b-5p : hsa-mir-125b-1	-1.06521	4.31381	0.00150361	0.00451084	DOWN	-0.618836	4.31381	0.0607914	0.108852	NO
hsa-miR-29b-3p : hsa-mir-29b-1	-1.07233	2.74437	0.0164775	0.0337442	DOWN	-0.545454	2.74437	0.234975	0.341964	NO
hsa-miR-24-2-5p : hsa-mir-24-2	-1.07733	5.86063	0.000240099	0.00093311	DOWN	-0.108593	5.86063	0.710657	0.766703	NO
hsa-miR-500a-5p : hsa-mir-500a	-1.12429	3.61258	0.00849658	0.0195022	DOWN	-1.71681	3.61258	9.34681e-05	0.000385133	DOWN
hsa-miR-221-3p : hsa-mir-221	-1.14057	9.90902	0.000386745	0.00140709	DOWN	-1.54289	9.90902	2.01078e-06	1.22801e-05	DOWN
hsa-miR-141-3p : hsa-mir-141	-1.21993	4.85073	0.000345529	0.00128447	DOWN	-0.685788	4.85073	0.0435205	0.0845682	NO
hsa-miR-21-3p : hsa-mir-21	-1.22559	5.07171	0.00205295	0.00590008	DOWN	0.0253782	5.07171	0.950159	0.963861	NO
hsa-miR-4473 : hsa-mir-4473	-1.22648	4.66469	0.0179659	0.0359318	DOWN	-0.487432	4.66469	0.339986	0.437125	NO
hsa-miR-362-5p : hsa-mir-362	-1.22797	6.42044	0.00246504	0.00691019	DOWN	-2.02754	6.42044	1.00459e-06	6.87136e-06	DOWN
hsa-miR-484 : hsa-mir-484	-1.23237	7.47249	6.54886e-06	3.61243e-05	DOWN	-0.862259	7.47249	0.00146744	0.00448093	NO
hsa-miR-641 : hsa-mir-641	-1.23267	4.36014	0.000230139	0.000904685	DOWN	-0.900401	4.36014	0.00613005	0.0160036	NO
hsa-miR-26b-5p : hsa-mir-26b	-1.24264	7.7753	6.91449e-05	0.000299336	DOWN	-1.85976	7.7753	4.89804e-09	4.92686e-08	DOWN
hsa-miR-23a-3p : hsa-mir-23a	-1.24737	7.96624	0.00162372	0.00479254	DOWN	-2.41551	7.96624	4.26253e-09	4.41753e-08	DOWN
hsa-miR-106b-5p : hsa-mir-106b	-1.26014	4.55713	0.00370453	0.00952594	DOWN	-1.1789	4.55713	0.00698108	0.0180565	DOWN
hsa-miR-24-3p : hsa-mir-24-2	-1.26116	11.9829	6.89239e-06	3.68312e-05	DOWN	-1.1327	11.9829	5.10476e-05	0.000221167	DOWN
hsa-miR-24-3p : hsa-mir-24-1	-1.26138	11.9869	6.82097e-06	3.68312e-05	DOWN	-1.13227	11.9869	5.10883e-05	0.000221167	DOWN
hsa-miR-18a-5p : hsa-mir-18a	-1.2664	3.98114	0.0146695	0.0309689	DOWN	-2.06252	3.98114	0.000104872	0.000426981	DOWN
hsa-miR-101-3p : hsa-mir-101-2	-1.26644	7.46167	0.00163474	0.00479254	DOWN	-0.947177	7.46167	0.0178569	0.0386524	NO
hsa-miR-548o-3p : hsa-mir-548o	-1.2678	6.81176	0.00483859	0.0117362	DOWN	-0.844619	6.81176	0.0582283	0.105045	NO
hsa-miR-548av-3p : hsa-mir-548o	-1.2678	6.81164	0.00483514	0.0117362	DOWN	-0.844106	6.81164	0.0583585	0.105045	NO
hsa-miR-548o-3p : hsa-mir-548o-2	-1.2678	6.81164	0.00483514	0.0117362	DOWN	-0.844106	6.81164	0.0583585	0.105045	NO
hsa-miR-93-5p : hsa-mir-93	-1.26813	9.11246	9.27743e-07	5.87571e-06	DOWN	-1.23247	9.11246	1.82172e-06	1.13278e-05	DOWN
hsa-miR-335-3p : hsa-mir-335	-1.2798	8.99045	3.28709e-07	2.20429e-06	DOWN	-0.725982	8.99045	0.00342366	0.00951945	NO
hsa-miR-660-5p : hsa-mir-660	-1.31434	5.11688	0.00109171	0.00352231	DOWN	-1.40151	5.11688	0.000518468	0.00179107	DOWN
hsa-miR-101-3p : hsa-mir-101-1	-1.34572	7.40671	0.000911665	0.00296942	DOWN	-0.992075	7.40671	0.0138547	0.0309692	NO
hsa-miR-181a-5p : hsa-mir-181a-2	-1.3461	11.5619	1.66141e-07	1.1596e-06	DOWN	-0.81134	11.5619	0.00142571	0.00443265	NO
hsa-miR-181a-5p : hsa-mir-181a-1	-1.34641	11.5621	1.64835e-07	1.1596e-06	DOWN	-0.811454	11.5621	0.00142267	0.00443265	NO
hsa-miR-374a-5p : hsa-mir-374a	-1.35505	3.62157	0.00273217	0.00759677	DOWN	-0.752332	3.62157	0.0951195	0.160251	NO
hsa-miR-425-5p : hsa-mir-425	-1.41079	8.7731	0.000109544	0.000451373	DOWN	-1.01548	8.7731	0.00495456	0.0133422	DOWN
hsa-miR-371a-3p : hsa-mir-371a	-1.41622	13.3033	0.0127511	0.0274269	DOWN	-1.52188	13.3033	0.00760917	0.0191348	DOWN
hsa-miR-103a-3p : hsa-mir-103a-1	-1.41625	10.3261	9.71451e-09	9.77165e-08	DOWN	-1.22652	10.3261	6.12198e-07	4.36191e-06	DOWN
hsa-miR-103a-3p : hsa-mir-103a-2	-1.41963	10.3366	8.36289e-09	8.66699e-08	DOWN	-1.23491	10.3366	4.87665e-07	3.62568e-06	DOWN
hsa-miR-505-3p : hsa-mir-505	-1.42375	4.76793	3.27744e-05	0.000153546	DOWN	-1.6614	4.76793	1.7045e-06	1.07952e-05	DOWN
hsa-miR-181a-3p : hsa-mir-181a-1	-1.43088	6.49008	1.26965e-05	6.11576e-05	DOWN	-0.819148	6.49008	0.0117212	0.0275966	NO
hsa-miR-339-5p : hsa-mir-339	-1.50075	7.47447	7.97533e-05	0.000340945	DOWN	-1.10133	7.47447	0.00346866	0.00956678	DOWN
hsa-miR-10a-3p : hsa-mir-10a	-1.52945	5.38588	1.35272e-09	1.59528e-08	DOWN	-1.75087	5.38588	1.09808e-11	1.56476e-10	DOWN
hsa-let-7a-3p : hsa-let-7a-1	-1.58283	5.10117	0.00163955	0.00479254	DOWN	0.123282	5.10117	0.802089	0.846649	NO
hsa-let-7a-3p : hsa-let-7a-3	-1.58346	5.0746	0.00196082	0.00568306	DOWN	0.136015	5.0746	0.785624	0.834421	NO
hsa-miR-29a-3p : hsa-mir-29a	-1.59463	8.90308	1.5224e-08	1.37777e-07	DOWN	-1.34896	8.90308	1.4528e-06	9.55498e-06	DOWN
hsa-miR-373-3p : hsa-mir-373	-1.59659	11.7371	1.00837e-08	9.8532e-08	DOWN	-1.50208	11.7371	6.4957e-08	5.16634e-07	DOWN
hsa-miR-194-5p : hsa-mir-194-1	-1.59723	5.21741	3.77849e-07	2.48508e-06	DOWN	-0.979944	5.21741	0.00159878	0.00475463	NO
hsa-miR-31-5p : hsa-mir-31	-1.6021	6.75269	8.79801e-07	5.6772e-06	DOWN	-1.2926	6.75269	6.57661e-05	0.000274293	DOWN
hsa-miR-30b-3p : hsa-mir-30b	-1.61798	2.76251	3.91661e-06	2.2703e-05	DOWN	-0.541859	2.76251	0.106698	0.175957	NO
hsa-miR-23b-3p : hsa-mir-23b	-1.65572	9.32025	1.6425e-05	7.80185e-05	DOWN	-2.91208	9.32025	4.66999e-13	7.98568e-12	DOWN
hsa-miR-373-5p : hsa-mir-373	-1.67609	7.94855	3.99458e-06	2.27691e-05	DOWN	-1.46182	7.94855	5.21055e-05	0.000222751	DOWN
hsa-miR-27b-5p : hsa-mir-27b	-1.72041	6.27618	6.05557e-06	3.39509e-05	DOWN	0.0889144	6.27618	0.812938	0.852837	NO
hsa-miR-200a-3p : hsa-mir-200a	-1.743	9.80219	1.65641e-07	1.1596e-06	DOWN	-1.04096	9.80219	0.00146126	0.00448093	DOWN
hsa-miR-20a-5p : hsa-mir-20a	-1.75722	8.86535	4.86707e-05	0.00021719	DOWN	-1.23332	8.86535	0.00385043	0.0104512	DOWN
hsa-miR-24-1-5p : hsa-mir-24-1	-1.77113	3.83608	3.2193e-06	1.89828e-05	DOWN	-0.965333	3.83608	0.00982558	0.0236644	NO
hsa-miR-1303 : hsa-mir-1303	-1.7786	5.67485	3.02049e-11	4.49133e-10	DOWN	-1.26118	5.67485	1.49722e-06	9.66129e-06	DOWN
hsa-miR-378c : hsa-mir-378c	-1.79897	4.975	2.00711e-06	1.20427e-05	DOWN	-2.42113	4.975	2.50238e-10	2.95109e-09	DOWN
hsa-let-7e-3p : hsa-let-7e	-1.83807	5.61711	6.37966e-10	8.07706e-09	DOWN	-1.11845	5.61711	0.000127233	0.000500159	DOWN
hsa-miR-30e-5p : hsa-mir-30e	-1.86444	8.02345	4.29377e-08	3.49636e-07	DOWN	-1.15357	8.02345	0.00055286	0.00187206	DOWN
hsa-miR-148a-5p : hsa-mir-148a	-1.87502	6.95953	1.00706e-13	1.91341e-12	DOWN	-1.03104	6.95953	3.07618e-05	0.000148177	DOWN
hsa-miR-194-5p : hsa-mir-194-2	-1.92727	5.52216	1.53086e-08	1.37777e-07	DOWN	-1.25173	5.52216	0.000188178	0.000707218	DOWN
hsa-miR-378i : hsa-mir-378i	-1.97365	4.58998	2.55138e-11	3.96624e-10	DOWN	-2.38321	4.58998	6.227e-16	1.63818e-14	DOWN
hsa-miR-130a-3p : hsa-mir-130a	-2.0327	3.62382	1.08113e-08	1.02708e-07	DOWN	-1.87754	3.62382	1.04016e-07	8.08487e-07	DOWN
hsa-miR-34a-5p : hsa-mir-34a	-2.11833	4.10709	1.81747e-07	1.24315e-06	DOWN	-1.88027	4.10709	5.10026e-06	2.90715e-05	DOWN
hsa-miR-25-5p : hsa-mir-25	-2.27395	4.88581	9.62725e-06	4.91421e-05	DOWN	-0.25948	4.88581	0.599505	0.681165	NO
hsa-miR-302b-3p : hsa-mir-302b	-2.32397	6.00176	3.96393e-09	4.33717e-08	DOWN	-1.93541	6.00176	6.48928e-07	4.52926e-06	DOWN
hsa-miR-378d : hsa-mir-378d-2	-2.35425	4.47647	1.21833e-07	9.46976e-07	DOWN	-2.61696	4.47647	3.83553e-09	4.23145e-08	DOWN
hsa-miR-17-5p : hsa-mir-17	-2.35894	8.93035	9.17446e-14	1.84568e-12	DOWN	-2.36686	8.93035	7.79997e-14	1.66724e-12	DOWN
hsa-miR-378d : hsa-mir-378d-1	-2.41248	4.43952	1.52133e-07	1.13107e-06	DOWN	-2.65017	4.43952	7.05746e-09	6.35172e-08	DOWN
hsa-miR-23b-5p : hsa-mir-23b	-2.45017	4.97427	3.06391e-09	3.49286e-08	DOWN	-1.33021	4.97427	0.000806486	0.00265137	DOWN
hsa-miR-107 : hsa-mir-107	-2.83282	5.2172	4.02715e-19	1.53032e-17	DOWN	-2.08314	5.2172	2.0965e-11	2.65557e-10	DOWN
