# Supplementary material for: Profiling miRNA changes in Epstein-Barr virus lytic infection identifies a function for BZLF1 in upregulating miRNAs from the DLK1-DIO3 locus
Source: PLoS Pathog. 2025 Jul 17;21(7):e1013347. doi: 10.1371/journal.ppat.1013347 (PMC12286400; doi:10.1371/journal.ppat.1013347)
Supplement: S2 Table — Raw values for miRNAs in each input sample from latent and lytic infections are shown. (CSV) [file ppat.1013347.s003.csv]

ID	miRNA	counts_latent input rep1	counts_latent input rep2	counts_latent input rep3	counts_latent input rep4	counts_lytic input rep1	counts_lytic input rep2	counts_lytic input rep3	counts_lytic input rep4
hsa-miR-372-3p : hsa-mir-372	hsa-miR-372-3p	3028400	6126796	4793018	7407013	4217946	2997666	2276529	1462602
hsa-miR-21-5p : hsa-mir-21	hsa-miR-21-5p	716999	1026848	836815	1310178	1892435	1210492	710336	702146
hsa-miR-148a-3p : hsa-mir-148a	hsa-miR-148a-3p	182022	652339	515675	767394	667937	318865	400769	594225
hsa-miR-371a-5p : hsa-mir-371a	hsa-miR-371a-5p	1091844	657031	563389	705563	416153	548905	335502	341899
hsa-miR-99b-5p : hsa-mir-99b	hsa-miR-99b-5p	418473	168837	272857	187432	242472	415189	246019	221294
hsa-miR-151a-3p : hsa-mir-151a	hsa-miR-151a-3p	68097	151060	165392	167453	148807	117984	119375	156142
hsa-miR-7-5p : hsa-mir-7-1	hsa-miR-7-5p	175759	151693	216961	185069	275205	176467	125542	133341
hsa-miR-7-5p : hsa-mir-7-2	hsa-miR-7-5p	174090	149778	214503	182938	274779	176073	125128	133200
hsa-miR-7-5p : hsa-mir-7-3	hsa-miR-7-5p	173772	149643	214352	182642	274564	175890	125074	133060
hsa-miR-10a-5p : hsa-mir-10a	hsa-miR-10a-5p	99302	141621	165289	151677	243050	188596	139857	121105
hsa-let-7i-5p : hsa-let-7i	hsa-let-7i-5p	129852	118008	168118	142971	170350	158111	131796	116516
hsa-miR-92a-3p : hsa-mir-92a-1	hsa-miR-92a-3p	126224	65699	76314	64743	96041	191543	112865	103767
hsa-miR-92a-3p : hsa-mir-92a-2	hsa-miR-92a-3p	115998	62051	72324	60762	92779	183965	108400	99366
ebv-miR-BART13-5p : ebv-mir-BART13	ebv-miR-BART13-5p	20885	17308	14873	18800	76570	93301	71799	90003
hsa-let-7f-5p : hsa-let-7f-2	hsa-let-7f-5p	94907	60597	84588	67627	129645	109384	81705	78360
hsa-let-7f-5p : hsa-let-7f-1	hsa-let-7f-5p	94246	59829	83527	66772	128046	108314	80785	77629
ebv-miR-BART1-5p : ebv-mir-BART1	ebv-miR-BART1-5p	22889	24392	21879	25762	79705	75707	71055	74975
hsa-miR-371a-3p : hsa-mir-371a	hsa-miR-371a-3p	108018	315109	160396	291835	142679	67444	51447	72874
hsa-miR-182-5p : hsa-mir-182	hsa-miR-182-5p	71518	52505	57661	52619	119507	104183	74315	72653
hsa-miR-125a-5p : hsa-mir-125a	hsa-miR-125a-5p	344406	133927	146058	138644	75127	179169	113926	69065
hsa-miR-183-5p : hsa-mir-183	hsa-miR-183-5p	53410	41792	51670	44140	84970	89610	65276	61586
hsa-miR-200b-3p : hsa-mir-200b	hsa-miR-200b-3p	107063	103909	101629	113999	133844	116879	79904	58181
hsa-miR-27b-3p : hsa-mir-27b	hsa-miR-27b-3p	140258	174229	113556	183857	123038	76254	55000	53638
hsa-miR-200c-3p : hsa-mir-200c	hsa-miR-200c-3p	228743	112049	116016	102007	82642	99906	67071	44348
hsa-let-7g-5p : hsa-let-7g	hsa-let-7g-5p	102138	80802	95718	98445	65637	66689	53300	43834
hsa-miR-30d-5p : hsa-mir-30d	hsa-miR-30d-5p	61723	44715	43753	49210	77346	96339	59210	42472
hsa-let-7a-5p : hsa-let-7a-1	hsa-let-7a-5p	82590	39854	65936	45645	41233	73920	61202	40025
hsa-let-7a-5p : hsa-let-7a-3	hsa-let-7a-5p	82627	39844	65977	45590	41212	73984	61258	40022
hsa-let-7a-5p : hsa-let-7a-2	hsa-let-7a-5p	82534	39803	65906	45592	41202	73879	61169	39991
hsa-let-7e-5p : hsa-let-7e	hsa-let-7e-5p	42463	29805	43975	31986	33175	44252	35976	28921
hsa-miR-26a-5p : hsa-mir-26a-2	hsa-miR-26a-5p	89042	105871	87962	114810	77551	86820	47656	0
hsa-miR-1307-3p : hsa-mir-1307	hsa-miR-1307-3p	21535	20453	22185	18875	13777	41894	35924	27353
hsa-miR-25-3p : hsa-mir-25	hsa-miR-25-3p	36158	26314	32540	29476	42994	43216	31182	25802
hsa-miR-203a-3p : hsa-mir-203a	hsa-miR-203a-3p	52413	46056	44983	46504	62892	59496	32583	24824
hsa-miR-941 : hsa-mir-941-1	hsa-miR-941	16623	11478	12805	12713	15713	26105	20911	24617
hsa-miR-423-3p : hsa-mir-423	hsa-miR-423-3p	29217	18651	21467	19232	26938	72390	45013	24059
hsa-miR-26a-5p : hsa-mir-26a-1	hsa-miR-26a-5p	89002	105818	87942	114768	77547	86817	47645	23429
ebv-miR-BHRF1-2-3p : ebv-mir-BHRF1-2	ebv-miR-BHRF1-2-3p	184	239	136	190	50484	42318	28436	23102
hsa-miR-423-5p : hsa-mir-423	hsa-miR-423-5p	20423	9002	13545	9774	14290	27197	22304	20827
hsa-miR-222-3p : hsa-mir-222	hsa-miR-222-3p	56577	21847	29733	23626	21448	57968	33618	20728
hsa-miR-320a-3p : hsa-mir-320a	hsa-miR-320a-3p	51420	17987	26815	17614	16867	32971	30325	19788
ebv-miR-BART16 : ebv-mir-BART16	ebv-miR-BART16	11153	8219	5609	7440	31455	28322	20586	17362
ebv-miR-BART7-5p : ebv-mir-BART7	ebv-miR-BART7-5p	503	397	533	415	21269	23847	15649	17148
hsa-miR-200a-5p : hsa-mir-200a	hsa-miR-200a-5p	10211	18864	22667	20145	13233	10865	11864	15866
hsa-miR-128-3p : hsa-mir-128-1	hsa-miR-128-3p	23418	23760	38554	30950	19344	26579	22153	15615
hsa-let-7b-5p : hsa-let-7b	hsa-let-7b-5p	30840	20063	22959	20060	16435	28990	20102	15163
ebv-miR-BART6-3p : ebv-mir-BART6	ebv-miR-BART6-3p	12179	5763	5218	6298	19288	20212	13787	14726
hsa-miR-99b-3p : hsa-mir-99b	hsa-miR-99b-3p	30272	14543	21756	15896	16288	23482	14901	14366
ebv-miR-BART22 : ebv-mir-BART22	ebv-miR-BART22	3450	3641	2071	3868	34319	28138	13892	14047
hsa-miR-532-5p : hsa-mir-532	hsa-miR-532-5p	19333	20381	19742	22798	41570	47968	21659	13868
hsa-miR-373-3p : hsa-mir-373	hsa-miR-373-3p	77541	80980	41092	78211	32257	33056	16688	12991
ebv-miR-BART19-3p : ebv-mir-BART19	ebv-miR-BART19-3p	5731	4340	3474	5179	36097	24862	14313	12924
hsa-miR-128-3p : hsa-mir-128-2	hsa-miR-128-3p	19067	17035	30461	22650	16242	22654	18306	12209
hsa-miR-24-3p : hsa-mir-24-1	hsa-miR-24-3p	41164	75084	60859	75606	40175	38705	22441	11463
hsa-miR-24-3p : hsa-mir-24-2	hsa-miR-24-3p	41035	74798	60738	75412	40052	38601	22395	11424
hsa-miR-181a-5p : hsa-mir-181a-1	hsa-miR-181a-5p	72551	46985	35981	42096	18539	34309	14018	11052
hsa-miR-191-5p : hsa-mir-191	hsa-miR-191-5p	49467	25538	23342	26762	18916	27676	17194	10631
hsa-miR-181b-5p : hsa-mir-181b-2	hsa-miR-181b-5p	46056	19904	22278	19111	13405	22310	12237	10488
hsa-miR-181b-5p : hsa-mir-181b-1	hsa-miR-181b-5p	43831	17901	21150	17784	13225	22098	12086	10412
ebv-miR-BART8-3p : ebv-mir-BART8	ebv-miR-BART8-3p	6127	2755	2235	2858	13858	21626	13081	9926
hsa-miR-106b-3p : hsa-mir-106b	hsa-miR-106b-3p	17863	7006	9102	7830	9557	13364	7377	8922
hsa-miR-744-5p : hsa-mir-744	hsa-miR-744-5p	20031	9108	11968	8896	7809	16328	11150	8904
hsa-miR-197-3p : hsa-mir-197	hsa-miR-197-3p	8553	4503	4590	3417	14530	14696	6965	8683
hsa-miR-181a-5p : hsa-mir-181a-2	hsa-miR-181a-5p	72518	46973	35974	0	0	34308	14017	0
hsa-miR-103a-3p : hsa-mir-103a-2	hsa-miR-103a-3p	49452	33972	22646	35798	15650	16821	10716	8664
hsa-miR-103a-3p : hsa-mir-103a-1	hsa-miR-103a-3p	48974	33832	22428	35573	15576	16763	10684	8592
hsa-miR-615-3p : hsa-mir-615	hsa-miR-615-3p	7043	4742	8923	5954	2953	8367	8516	6981
hsa-miR-361-3p : hsa-mir-361	hsa-miR-361-3p	14180	9206	9789	10855	5913	8250	5967	6700
hsa-miR-92b-3p : hsa-mir-92b	hsa-miR-92b-3p	12022	3547	6210	3498	4754	11114	6624	6493
hsa-let-7d-3p : hsa-let-7d	hsa-let-7d-3p	16022	4558	8711	5579	4002	10197	6856	6416
hsa-miR-1246 : hsa-mir-1246	hsa-miR-1246	2176	1572	2145	1910	2721	3569	2679	5815
hsa-miR-27a-3p : hsa-mir-27a	hsa-miR-27a-3p	20169	16553	17174	20953	25685	12036	6254	5719
ebv-miR-BART17-5p : ebv-mir-BART17	ebv-miR-BART17-5p	2637	1281	1702	1459	5398	7545	5570	5655
hsa-miR-28-3p : hsa-mir-28	hsa-miR-28-3p	7652	6078	6148	5956	10058	10942	6411	5448
hsa-let-7d-5p : hsa-let-7d	hsa-let-7d-5p	20018	8077	11566	8727	5731	13615	11343	5379
hsa-miR-221-3p : hsa-mir-221	hsa-miR-221-3p	39298	16835	15537	17477	10148	15388	8458	5227
ebv-miR-BART10-3p : ebv-mir-BART10	ebv-miR-BART10-3p	1072	4134	1123	3283	16076	14695	8564	5141
hsa-miR-146b-5p : hsa-mir-146b	hsa-miR-146b-5p	1447	3263	2925	3819	11520	13418	9570	5115
hsa-miR-409-3p : hsa-mir-409	hsa-miR-409-3p	40	59	89	62	2862	17092	9855	5067
hsa-miR-192-5p : hsa-mir-192	hsa-miR-192-5p	5832	10246	8478	12172	8734	5936	4519	4735
hsa-miR-148b-3p : hsa-mir-148b	hsa-miR-148b-3p	6363	14508	11928	15099	8381	6598	5063	4572
hsa-miR-30c-5p : hsa-mir-30c-2	hsa-miR-30c-5p	22061	13694	11552	13377	10252	11174	6208	4551
hsa-miR-30c-5p : hsa-mir-30c-1	hsa-miR-30c-5p	22021	13680	11530	13363	10238	11167	6198	4547
hsa-miR-370-3p : hsa-mir-370	hsa-miR-370-3p	51	54	78	60	3068	12302	9048	4329
hsa-miR-375-3p : hsa-mir-375	hsa-miR-375-3p	203	108	180	100	3448	7475	5581	4213
hsa-miR-143-3p : hsa-mir-143	hsa-miR-143-3p	73	360	237	480	12965	11940	7569	4069
hsa-miR-378a-3p : hsa-mir-378a	hsa-miR-378a-3p	14280	8085	10284	8542	7841	9642	4406	3850
ebv-miR-BART9-3p : ebv-mir-BART9	ebv-miR-BART9-3p	5075	2131	1630	1591	7826	10096	4587	3825
hsa-miR-330-3p : hsa-mir-330	hsa-miR-330-3p	11915	6337	5767	7253	5525	9184	6589	3480
ebv-miR-BHRF1-3 : ebv-mir-BHRF1-3	ebv-miR-BHRF1-3	74	52	43	49	14198	18724	9095	3460
hsa-miR-200a-3p : hsa-mir-200a	hsa-miR-200a-3p	13141	27778	15521	24774	10203	7869	4389	3401
hsa-miR-127-3p : hsa-mir-127	hsa-miR-127-3p	33	27	34	18	3006	12832	5439	3378
hsa-miR-130b-5p : hsa-mir-130b	hsa-miR-130b-5p	6411	4312	7620	5679	1826	5229	4607	3026
hsa-miR-23b-3p : hsa-mir-23b	hsa-miR-23b-3p	24838	19476	13274	20499	12335	7166	3418	2983
hsa-miR-335-3p : hsa-mir-335	hsa-miR-335-3p	9785	10827	10607	11939	6083	5213	3525	2978
ebv-miR-BART2-5p : ebv-mir-BART2	ebv-miR-BART2-5p	1324	2139	1218	1884	10102	4147	2570	2967
hsa-miR-30e-3p : hsa-mir-30e	hsa-miR-30e-3p	2369	2781	3431	2968	6148	5744	3713	2916
ebv-miR-BART14-5p : ebv-mir-BART14	ebv-miR-BART14-5p	1076	851	861	850	2269	2895	2420	2829
hsa-miR-381-3p : hsa-mir-381	hsa-miR-381-3p	70	72	101	81	2421	5731	3704	2751
ebv-miR-BART9-5p : ebv-mir-BART9	ebv-miR-BART9-5p	279	597	236	589	5790	6412	3546	2739
hsa-miR-4326 : hsa-mir-4326	hsa-miR-4326	2443	1437	1594	1405	4280	6577	3892	2525
hsa-miR-493-3p : hsa-mir-493	hsa-miR-493-3p	14	9	12	11	1362	5003	4370	2525
ebv-miR-BART7-3p : ebv-mir-BART7	ebv-miR-BART7-3p	2386	1336	598	1148	11522	7595	2308	2474
hsa-miR-501-3p : hsa-mir-501	hsa-miR-501-3p	4133	1248	1199	1196	2060	3705	2299	2325
ebv-miR-BART8-5p : ebv-mir-BART8	ebv-miR-BART8-5p	1167	1112	660	1428	5508	5170	3120	2264
hsa-miR-589-5p : hsa-mir-589	hsa-miR-589-5p	1278	1586	1046	1979	2912	4017	3121	2204
hsa-miR-425-5p : hsa-mir-425	hsa-miR-425-5p	4760	10047	5868	10011	3811	3144	2541	2167
hsa-miR-93-5p : hsa-mir-93	hsa-miR-93-5p	15850	10497	8274	10018	6353	6962	3398	2166
hsa-miR-98-5p : hsa-mir-98	hsa-miR-98-5p	4145	2423	2829	2742	3893	3444	2462	2143
hsa-miR-139-5p : hsa-mir-139	hsa-miR-139-5p	150	70	105	151	2740	4087	3356	2141
hsa-miR-29a-3p : hsa-mir-29a	hsa-miR-29a-3p	12287	12306	7799	12065	5713	5287	2312	2034
hsa-miR-769-5p : hsa-mir-769	hsa-miR-769-5p	2112	1918	1162	1715	4385	5106	1941	2014
hsa-miR-96-5p : hsa-mir-96	hsa-miR-96-5p	1884	4728	2993	5062	3960	2271	2424	1973
hsa-miR-22-3p : hsa-mir-22	hsa-miR-22-3p	10101	6272	6483	7211	7026	9352	4464	1918
hsa-miR-3615 : hsa-mir-3615	hsa-miR-3615	3660	1526	2482	1514	994	1801	1408	1841
ebv-miR-BART4-5p : ebv-mir-BART4	ebv-miR-BART4-5p	2310	2100	777	2285	3719	3322	1743	1809
hsa-miR-372-5p : hsa-mir-372	hsa-miR-372-5p	7720	8887	4774	8818	9110	5395	2486	1784
hsa-miR-185-5p : hsa-mir-185	hsa-miR-185-5p	5560	3042	2913	3115	3701	3355	2292	1753
ebv-miR-BART14-3p : ebv-mir-BART14	ebv-miR-BART14-3p	1938	957	600	1047	4481	5662	2766	1753
hsa-miR-200b-5p : hsa-mir-200b	hsa-miR-200b-5p	5150	1498	3219	1641	1595	3432	2323	1736
hsa-miR-100-5p : hsa-mir-100	hsa-miR-100-5p	2644	2187	2574	2304	3457	4842	2167	1711
hsa-miR-20a-5p : hsa-mir-20a	hsa-miR-20a-5p	15385	15731	9472	15361	8558	5430	2262	1636
hsa-miR-149-5p : hsa-mir-149	hsa-miR-149-5p	3113	1951	2024	2061	2794	4238	2049	1566
hsa-miR-4485-3p : hsa-mir-4485	hsa-miR-4485-3p	505	343	188	407	135	1496	1269	1563
hsa-miR-1260b : hsa-mir-1260b	hsa-miR-1260b	2172	2435	1869	2517	1199	3241	1749	1522
hsa-miR-23a-3p : hsa-mir-23a	hsa-miR-23a-3p	12490	7006	4766	6871	6826	3686	1581	1450
hsa-miR-493-5p : hsa-mir-493	hsa-miR-493-5p	17	10	12	4	1091	4740	2792	1433
hsa-miR-320b : hsa-mir-320b-1	hsa-miR-320b	2844	865	1605	956	1089	2299	1689	1399
hsa-miR-101-3p : hsa-mir-101-2	hsa-miR-101-3p	1591	6312	3331	5239	3140	1657	1037	1351
hsa-miR-181a-2-3p : hsa-mir-181a-2	hsa-miR-181a-2-3p	2418	1340	2755	1835	2094	3426	1799	1343
hsa-miR-483-3p : hsa-mir-483	hsa-miR-483-3p	9	10	7	7	1180	2400	1123	1329
hsa-miR-543 : hsa-mir-543	hsa-miR-543	34	30	39	56	629	6040	4113	1328
hsa-miR-500a-3p : hsa-mir-500a	hsa-miR-500a-3p	2511	1339	1330	1245	1895	2706	1396	1297
hsa-miR-101-3p : hsa-mir-101-1	hsa-miR-101-3p	1558	6223	3257	5150	2869	1528	973	1287
hsa-miR-17-5p : hsa-mir-17	hsa-miR-17-5p	15885	15844	10241	13440	4645	3920	1599	1258
hsa-miR-1260a : hsa-mir-1260a	hsa-miR-1260a	1646	1904	1403	2022	888	2534	1345	1256
hsa-miR-7706 : hsa-mir-7706	hsa-miR-7706	966	778	887	823	1209	1330	1124	1252
hsa-miR-1301-3p : hsa-mir-1301	hsa-miR-1301-3p	1979	674	1082	1003	1086	2545	2308	1248
ebv-miR-BART13-3p : ebv-mir-BART13	ebv-miR-BART13-3p	2175	1097	622	1056	4370	3530	1819	1246
ebv-miR-BART1-3p : ebv-mir-BART1	ebv-miR-BART1-3p	1510	958	645	890	6792	3185	1169	1243
hsa-miR-320b : hsa-mir-320b-2	hsa-miR-320b	2513	805	1503	844	958	1983	1540	1195
hsa-miR-455-5p : hsa-mir-455	hsa-miR-455-5p	2332	3461	3530	4114	2332	1506	1538	1170
hsa-miR-26b-5p : hsa-mir-26b	hsa-miR-26b-5p	4906	5527	4416	5812	3784	2635	1504	1167
hsa-miR-629-5p : hsa-mir-629	hsa-miR-629-5p	2438	1024	1795	1017	2139	2284	1365	1157
hsa-miR-1180-3p : hsa-mir-1180	hsa-miR-1180-3p	3047	1606	2128	1911	1306	2100	1279	1132
hsa-miR-935 : hsa-mir-935	hsa-miR-935	4547	1533	1028	1350	1947	2755	861	1108
hsa-miR-4664-3p : hsa-mir-4664	hsa-miR-4664-3p	802	1460	1157	1328	486	603	810	1031
ebv-miR-BART12 : ebv-mir-BART12	ebv-miR-BART12	619	299	281	311	866	1648	1370	1015
hsa-miR-429 : hsa-mir-429	hsa-miR-429	3599	4948	3784	5701	6479	5028	2166	983
hsa-miR-373-5p : hsa-mir-373	hsa-miR-373-5p	11020	5033	3220	4793	2441	2839	1211	976
hsa-miR-379-5p : hsa-mir-379	hsa-miR-379-5p	14	7	31	4	1871	4045	1758	972
hsa-miR-296-3p : hsa-mir-296	hsa-miR-296-3p	5452	1529	2535	1984	1204	1767	1288	957
hsa-miR-548av-3p : hsa-mir-548o	hsa-miR-548av-3p	775	2500	2023	2609	999	529	739	857
hsa-miR-548o-3p : hsa-mir-548o	hsa-miR-548o-3p	775	2500	2023	2609	999	529	739	857
hsa-let-7c-5p : hsa-let-7c	hsa-let-7c-5p	1045	657	1178	910	883	1844	1427	848
hsa-miR-135b-5p : hsa-mir-135b	hsa-miR-135b-5p	1952	3627	2272	4206	5682	2095	1226	833
hsa-miR-186-5p : hsa-mir-186	hsa-miR-186-5p	5202	3480	2475	3476	4402	3752	1453	803
hsa-miR-140-3p : hsa-mir-140	hsa-miR-140-3p	1187	942	974	1035	1552	1315	791	797
hsa-miR-1269b : hsa-mir-1269b	hsa-miR-1269b	182	240	266	222	1071	1499	818	793
ebv-miR-BART18-3p : ebv-mir-BART18	ebv-miR-BART18-3p	347	271	150	362	1586	1353	884	767
hsa-miR-125a-3p : hsa-mir-125a	hsa-miR-125a-3p	3991	937	2410	1000	922	1835	1064	729
hsa-miR-30e-5p : hsa-mir-30e	hsa-miR-30e-5p	4752	8421	5139	7816	2974	2772	1369	704
hsa-miR-484 : hsa-mir-484	hsa-miR-484	4869	2023	2425	2514	1249	1929	1008	701
hsa-miR-148a-5p : hsa-mir-148a	hsa-miR-148a-5p	3026	3773	3529	3307	1342	1111	584	693
hsa-miR-877-5p : hsa-mir-877	hsa-miR-877-5p	656	274	380	372	913	972	624	690
hsa-miR-514a-3p : hsa-mir-514a-1	hsa-miR-514a-3p	53	93	61	132	1117	1029	716	669
hsa-miR-504-5p : hsa-mir-504	hsa-miR-504-5p	740	232	407	310	391	997	744	662
hsa-miR-330-5p : hsa-mir-330	hsa-miR-330-5p	1296	1287	1186	1177	713	1127	842	647
hsa-miR-27a-5p : hsa-mir-27a	hsa-miR-27a-5p	1982	1047	2569	873	1373	2172	1191	644
hsa-miR-671-3p : hsa-mir-671	hsa-miR-671-3p	1641	847	1127	914	332	743	591	619
hsa-miR-16-2-3p : hsa-mir-16-2	hsa-miR-16-2-3p	2395	2004	2453	2425	1292	1908	1073	567
hsa-miR-625-3p : hsa-mir-625	hsa-miR-625-3p	1278	834	708	766	942	1478	988	567
ebv-miR-BART17-3p : ebv-mir-BART17	ebv-miR-BART17-3p	925	472	317	553	1834	1304	510	561
ebv-miR-BART11-5p : ebv-mir-BART11	ebv-miR-BART11-5p	627	479	343	451	1823	1187	555	559
hsa-miR-132-3p : hsa-mir-132	hsa-miR-132-3p	451	411	437	382	1823	1150	544	549
hsa-miR-3177-3p : hsa-mir-3177	hsa-miR-3177-3p	351	88	140	145	442	842	703	548
hsa-miR-522-3p : hsa-mir-522	hsa-miR-522-3p	146	806	194	669	2196	806	443	531
hsa-miR-6842-3p : hsa-mir-6842	hsa-miR-6842-3p	23	52	62	59	272	538	434	519
hsa-miR-1298-5p : hsa-mir-1298	hsa-miR-1298-5p	9	253	74	237	473	407	433	514
hsa-miR-502-3p : hsa-mir-502	hsa-miR-502-3p	2702	1257	1354	1146	1150	1065	686	508
hsa-miR-339-3p : hsa-mir-339	hsa-miR-339-3p	2327	1335	1412	1486	1030	1466	929	507
hsa-miR-361-5p : hsa-mir-361	hsa-miR-361-5p	3654	1746	1283	1341	1287	1395	615	506
hsa-miR-193a-5p : hsa-mir-193a	hsa-miR-193a-5p	1304	367	438	351	353	760	687	502
hsa-miR-181d-5p : hsa-mir-181d	hsa-miR-181d-5p	963	578	513	606	822	1473	740	501
hsa-miR-181a-3p : hsa-mir-181a-1	hsa-miR-181a-3p	5034	1569	1705	1670	1087	1416	575	498
hsa-miR-5010-3p : hsa-mir-5010	hsa-miR-5010-3p	143	162	167	208	685	693	369	495
hsa-miR-760 : hsa-mir-760	hsa-miR-760	466	123	202	191	251	848	732	495
hsa-miR-10b-5p : hsa-mir-10b	hsa-miR-10b-5p	229	303	368	334	1146	1039	647	491
hsa-miR-3158-3p : hsa-mir-3158-1	hsa-miR-3158-3p	574	662	814	576	336	358	342	488
hsa-miR-323a-3p : hsa-mir-323a	hsa-miR-323a-3p	22	22	9	10	397	2179	928	469
hsa-miR-495-3p : hsa-mir-495	hsa-miR-495-3p	0	6	10	2	1205	916	401	304
hsa-miR-134-5p : hsa-mir-134	hsa-miR-134-5p	7	4	10	10	511	2190	969	462
hsa-miR-345-5p : hsa-mir-345	hsa-miR-345-5p	975	1503	1252	1316	787	689	515	456
hsa-miR-328-3p : hsa-mir-328	hsa-miR-328-3p	673	289	270	374	470	1191	645	453
hsa-miR-339-5p : hsa-mir-339	hsa-miR-339-5p	8411	2750	1924	2377	1782	2328	921	436
hsa-miR-1268a : hsa-mir-1268b	hsa-miR-1268a	317	251	690	264	289	594	482	422
hsa-miR-1268b : hsa-mir-1268b	hsa-miR-1268b	317	251	690	264	289	594	482	422
hsa-miR-31-5p : hsa-mir-31	hsa-miR-31-5p	4713	2547	1707	2707	1460	1425	628	417
hsa-miR-139-3p : hsa-mir-139	hsa-miR-139-3p	13	12	11	5	231	1256	822	414
hsa-miR-1268a : hsa-mir-1268a	hsa-miR-1268a	299	237	641	254	280	587	452	404
hsa-miR-654-5p : hsa-mir-654	hsa-miR-654-5p	3	2	5	1	370	1407	727	404
hsa-miR-509-3-5p : hsa-mir-509-3	hsa-miR-509-3-5p	25	61	57	58	346	622	572	386
ebv-miR-BHRF1-1 : ebv-mir-BHRF1-1	ebv-miR-BHRF1-1	75	2	15	14	946	648	396	366
hsa-miR-24-2-5p : hsa-mir-24-2	hsa-miR-24-2-5p	732	1359	1057	1599	767	821	416	355
hsa-miR-221-5p : hsa-mir-221	hsa-miR-221-5p	1090	764	663	736	728	778	433	352
hsa-miR-203b-3p : hsa-mir-203b	hsa-miR-203b-3p	269	368	399	348	615	424	233	350
hsa-miR-5100 : hsa-mir-5100	hsa-miR-5100	210	169	141	165	145	549	244	339
hsa-miR-483-5p : hsa-mir-483	hsa-miR-483-5p	10	7	6	6	400	567	487	336
hsa-miR-574-5p : hsa-mir-574	hsa-miR-574-5p	302	663	315	488	823	526	289	328
hsa-miR-1290 : hsa-mir-1290	hsa-miR-1290	94	76	48	159	388	358	291	326
hsa-miR-215-5p : hsa-mir-215	hsa-miR-215-5p	84	72	92	94	700	697	458	326
hsa-miR-320c : hsa-mir-320c-2	hsa-miR-320c	626	324	446	324	363	471	307	323
hsa-miR-16-5p : hsa-mir-16-2	hsa-miR-16-5p	1351	1287	817	1244	1906	0	0	247
hsa-miR-937-3p : hsa-mir-937	hsa-miR-937-3p	548	120	419	181	177	480	315	319
ebv-miR-BART19-5p : ebv-mir-BART19	ebv-miR-BART19-5p	448	165	100	176	1916	916	379	319
hsa-miR-455-3p : hsa-mir-455	hsa-miR-455-3p	1366	883	763	669	939	625	288	317
hsa-miR-212-5p : hsa-mir-212	hsa-miR-212-5p	51	21	20	27	269	715	527	312
hsa-miR-320c : hsa-mir-320c-1	hsa-miR-320c	592	311	427	320	342	457	302	310
hsa-miR-485-5p : hsa-mir-485	hsa-miR-485-5p	3	9	0	1	251	1083	349	220
hsa-miR-654-3p : hsa-mir-654	hsa-miR-654-3p	4	3	2	10	403	2026	649	310
hsa-miR-576-3p : hsa-mir-576	hsa-miR-576-3p	395	746	776	959	614	383	299	303
hsa-miR-92b-5p : hsa-mir-92b	hsa-miR-92b-5p	567	109	212	126	170	498	411	298
hsa-miR-365a-3p : hsa-mir-365a	hsa-miR-365a-3p	491	423	328	219	1192	707	280	294
hsa-miR-365b-3p : hsa-mir-365a	hsa-miR-365b-3p	491	423	328	219	1192	707	280	294
ebv-miR-BART3-5p : ebv-mir-BART3	ebv-miR-BART3-5p	126	180	60	220	557	465	274	286
hsa-let-7b-3p : hsa-let-7b	hsa-let-7b-3p	1220	403	791	362	289	445	240	284
hsa-miR-574-3p : hsa-mir-574	hsa-miR-574-3p	1009	1038	493	896	911	884	488	278
hsa-miR-193b-3p : hsa-mir-193b	hsa-miR-193b-3p	648	1178	473	570	1881	1007	180	275
hsa-miR-1304-3p : hsa-mir-1304	hsa-miR-1304-3p	625	352	295	282	423	429	219	275
hsa-miR-27b-5p : hsa-mir-27b	hsa-miR-27b-5p	3181	1183	2825	1331	767	891	578	274
hsa-miR-331-5p : hsa-mir-331	hsa-miR-331-5p	669	793	538	677	302	309	359	273
hsa-miR-518e-5p : hsa-mir-519a-1	hsa-miR-518e-5p	95	346	85	232	531	326	241	273
hsa-miR-519a-5p : hsa-mir-519a-1	hsa-miR-519a-5p	95	346	85	232	531	326	241	273
hsa-miR-519b-5p : hsa-mir-519a-1	hsa-miR-519b-5p	95	346	85	232	531	326	241	273
hsa-miR-519c-5p : hsa-mir-519a-1	hsa-miR-519c-5p	95	346	85	232	531	326	241	273
hsa-miR-522-5p : hsa-mir-519a-1	hsa-miR-522-5p	95	346	85	232	531	326	241	273
hsa-miR-523-5p : hsa-mir-519a-1	hsa-miR-523-5p	95	346	85	232	531	326	241	273
hsa-miR-9-5p : hsa-mir-9-1	hsa-miR-9-5p	82	351	262	360	696	502	327	266
ebv-miR-BART11-3p : ebv-mir-BART11	ebv-miR-BART11-3p	608	229	272	254	1392	955	444	266
hsa-miR-485-3p : hsa-mir-485	hsa-miR-485-3p	16	6	6	1	175	1321	453	265
hsa-miR-30a-5p : hsa-mir-30a	hsa-miR-30a-5p	101	102	99	86	554	470	392	263
hsa-miR-411-5p : hsa-mir-411	hsa-miR-411-5p	0	5	1	0	371	699	349	95
hsa-let-7e-3p : hsa-let-7e	hsa-let-7e-3p	2492	924	894	830	326	474	262	261
hsa-miR-99a-5p : hsa-mir-99a	hsa-miR-99a-5p	233	209	179	197	226	459	419	260
hsa-miR-302a-5p : hsa-mir-302a	hsa-miR-302a-5p	564	609	662	749	487	374	398	259
hsa-miR-16-5p : hsa-mir-16-1	hsa-miR-16-5p	1357	1311	830	1256	1919	788	360	258
hsa-miR-516b-5p : hsa-mir-516b-1	hsa-miR-516b-5p	13	24	14	35	305	121	188	254
hsa-miR-323b-3p : hsa-mir-323b	hsa-miR-323b-3p	1	0	1	1	97	785	362	139
hsa-miR-95-3p : hsa-mir-95	hsa-miR-95-3p	213	520	236	659	519	492	283	244
hsa-miR-152-3p : hsa-mir-152	hsa-miR-152-3p	229	211	97	276	701	518	270	237
hsa-miR-155-5p : hsa-mir-155	hsa-miR-155-5p	9	11	1	0	160	689	305	222
hsa-miR-10401-3p : hsa-mir-10401	hsa-miR-10401-3p	445	89	136	133	185	621	217	236
hsa-miR-28-5p : hsa-mir-28	hsa-miR-28-5p	884	753	723	668	630	625	458	233
hsa-miR-374b-5p : hsa-mir-374b	hsa-miR-374b-5p	1024	1019	654	1063	1369	819	305	230
hsa-miR-320d : hsa-mir-320d-1	hsa-miR-320d	285	203	229	190	255	261	177	229
hsa-miR-331-3p : hsa-mir-331	hsa-miR-331-3p	512	391	333	379	1110	517	204	228
hsa-miR-486-5p : hsa-mir-486-2	hsa-miR-486-5p	332	217	303	317	165	491	210	228
hsa-miR-550a-5p : hsa-mir-550a-1	hsa-miR-550a-5p	848	235	370	288	314	504	331	227
hsa-miR-550a-3-5p : hsa-mir-550a-1	hsa-miR-550a-3-5p	848	234	370	284	314	502	331	227
hsa-miR-486-5p : hsa-mir-486-1	hsa-miR-486-5p	341	206	295	319	162	475	203	223
hsa-miR-2110 : hsa-mir-2110	hsa-miR-2110	326	84	163	114	131	338	300	218
hsa-miR-185-3p : hsa-mir-185	hsa-miR-185-3p	221	166	209	179	185	322	262	217
hsa-miR-365a-5p : hsa-mir-365a	hsa-miR-365a-5p	718	335	445	257	260	309	219	216
hsa-miR-501-5p : hsa-mir-501	hsa-miR-501-5p	939	631	614	594	495	440	233	215
hsa-miR-584-5p : hsa-mir-584	hsa-miR-584-5p	575	425	466	391	280	334	269	213
hsa-miR-516b-5p : hsa-mir-516b-2	hsa-miR-516b-5p	5	9	8	20	220	120	186	213
hsa-miR-10a-3p : hsa-mir-10a	hsa-miR-10a-3p	1610	1160	893	957	487	506	364	212
hsa-miR-454-3p : hsa-mir-454	hsa-miR-454-3p	400	635	289	346	944	530	185	207
hsa-miR-1843 : hsa-mir-1843	hsa-miR-1843	207	104	105	81	241	307	198	207
hsa-miR-15b-5p : hsa-mir-15b	hsa-miR-15b-5p	1337	654	528	627	848	591	257	205
hsa-miR-196a-5p : hsa-mir-196a-2	hsa-miR-196a-5p	65	5	40	36	378	313	270	204
hsa-miR-362-5p : hsa-mir-362	hsa-miR-362-5p	1428	1585	748	1460	939	975	323	203
hsa-miR-141-3p : hsa-mir-141	hsa-miR-141-3p	583	804	490	762	476	321	169	197
hsa-miR-132-5p : hsa-mir-132	hsa-miR-132-5p	258	540	383	688	311	331	344	193
hsa-miR-3150a-5p : hsa-mir-3150a	hsa-miR-3150a-5p	95	152	227	179	67	158	142	189
hsa-miR-21-3p : hsa-mir-21	hsa-miR-21-3p	589	1086	592	866	478	477	265	186
hsa-miR-19b-3p : hsa-mir-19b-2	hsa-miR-19b-3p	390	344	258	399	1184	0	0	0
hsa-miR-193b-5p : hsa-mir-193b	hsa-miR-193b-5p	550	190	233	214	232	219	192	184
hsa-miR-194-5p : hsa-mir-194-2	hsa-miR-194-5p	1261	1402	793	1499	563	389	222	179
hsa-miR-532-3p : hsa-mir-532	hsa-miR-532-3p	1268	311	336	320	389	445	142	176
hsa-miR-320d : hsa-mir-320d-2	hsa-miR-320d	246	187	216	175	240	232	136	174
hsa-miR-1303 : hsa-mir-1303	hsa-miR-1303	1501	657	944	611	263	390	205	170
hsa-miR-7974 : hsa-mir-7974	hsa-miR-7974	4378	2568	7627	2627	122	56	262	169
hsa-miR-758-3p : hsa-mir-758	hsa-miR-758-3p	0	2	0	1	277	516	237	122
hsa-miR-126-3p : hsa-mir-126	hsa-miR-126-3p	4	0	3	5	212	405	407	105
hsa-miR-432-5p : hsa-mir-432	hsa-miR-432-5p	5	3	2	7	170	693	372	168
hsa-miR-18a-3p : hsa-mir-18a	hsa-miR-18a-3p	1089	450	464	308	377	607	175	167
hsa-miR-194-5p : hsa-mir-194-1	hsa-miR-194-5p	829	1004	606	1024	477	340	203	163
hsa-miR-1283 : hsa-mir-1283-1	hsa-miR-1283	75	491	124	445	591	331	127	163
hsa-miR-4473 : hsa-mir-4473	hsa-miR-4473	189	452	326	449	130	150	132	161
hsa-miR-576-5p : hsa-mir-576	hsa-miR-576-5p	188	330	217	176	726	298	116	158
hsa-miR-1292-5p : hsa-mir-1292	hsa-miR-1292-5p	365	137	239	59	126	351	286	158
hsa-miR-302b-3p : hsa-mir-302b	hsa-miR-302b-3p	796	2010	1135	1807	335	311	357	157
hsa-miR-619-5p : hsa-mir-619	hsa-miR-619-5p	200	84	138	166	109	152	99	146
hsa-miR-196a-5p : hsa-mir-196a-1	hsa-miR-196a-5p	60	2	30	25	242	229	197	143
hsa-miR-1296-5p : hsa-mir-1296	hsa-miR-1296-5p	798	248	140	230	299	253	116	142
hsa-miR-660-5p : hsa-mir-660	hsa-miR-660-5p	912	908	419	844	494	481	204	135
hsa-miR-382-5p : hsa-mir-382	hsa-miR-382-5p	9	1	15	3	103	623	351	134
hsa-miR-505-3p : hsa-mir-505	hsa-miR-505-3p	939	601	392	583	238	338	208	132
hsa-miR-425-3p : hsa-mir-425	hsa-miR-425-3p	580	268	213	312	372	337	199	131
hsa-miR-1343-3p : hsa-mir-1343	hsa-miR-1343-3p	264	85	110	77	55	134	107	131
hsa-miR-3187-3p : hsa-mir-3187	hsa-miR-3187-3p	277	102	160	66	89	327	162	129
hsa-miR-421 : hsa-mir-421	hsa-miR-421	524	272	179	325	339	387	265	125
hsa-miR-135b-3p : hsa-mir-135b	hsa-miR-135b-3p	422	304	348	322	166	243	146	123
hsa-miR-205-5p : hsa-mir-205	hsa-miR-205-5p	39	109	53	127	799	472	259	123
hsa-miR-378c : hsa-mir-378c	hsa-miR-378c	431	503	591	452	157	188	87	122
hsa-miR-3934-5p : hsa-mir-3934	hsa-miR-3934-5p	288	102	166	95	282	406	148	118
hsa-miR-3176 : hsa-mir-3176	hsa-miR-3176	197	193	295	297	253	175	158	117
hsa-miR-1249-3p : hsa-mir-1249	hsa-miR-1249-3p	312	135	167	95	146	266	119	117
hsa-miR-3173-5p : hsa-mir-3173	hsa-miR-3173-5p	316	101	179	183	77	195	205	114
hsa-miR-210-3p : hsa-mir-210	hsa-miR-210-3p	275	243	201	268	286	266	155	112
hsa-miR-1307-5p : hsa-mir-1307	hsa-miR-1307-5p	235	162	178	189	134	173	82	111
hsa-miR-889-3p : hsa-mir-889	hsa-miR-889-3p	0	5	9	1	149	351	162	154
ebv-miR-BART5-5p : ebv-mir-BART5	ebv-miR-BART5-5p	146	163	67	172	887	252	44	111
hsa-miR-518e-5p : hsa-mir-518e	hsa-miR-518e-5p	22	78	19	65	214	149	96	110
hsa-miR-519a-5p : hsa-mir-518e	hsa-miR-519a-5p	22	78	19	65	214	149	96	110
hsa-miR-519b-5p : hsa-mir-518e	hsa-miR-519b-5p	22	78	19	65	214	149	96	110
hsa-miR-519c-5p : hsa-mir-518e	hsa-miR-519c-5p	22	78	19	65	214	149	96	110
hsa-miR-522-5p : hsa-mir-518e	hsa-miR-522-5p	22	78	19	65	214	149	96	110
hsa-miR-523-5p : hsa-mir-518e	hsa-miR-523-5p	22	78	19	65	214	149	96	110
hsa-miR-3691-5p : hsa-mir-3691	hsa-miR-3691-5p	150	18	38	50	94	121	32	109
hsa-let-7a-3p : hsa-let-7a-3	hsa-let-7a-3p	530	0	525	595	229	280	135	82
hsa-miR-1306-5p : hsa-mir-1306	hsa-miR-1306-5p	282	120	74	109	116	208	110	108
ebv-miR-BART2-3p : ebv-mir-BART2	ebv-miR-BART2-3p	7	19	9	20	104	156	93	105
hsa-miR-3940-3p : hsa-mir-3940	hsa-miR-3940-3p	196	67	49	59	62	71	61	102
hsa-miR-433-3p : hsa-mir-433	hsa-miR-433-3p	14	1	1	5	76	581	227	102
hsa-miR-107 : hsa-mir-107	hsa-miR-107	2388	1107	712	1131	193	277	152	101
hsa-miR-219a-1-3p : hsa-mir-219a-1	hsa-miR-219a-1-3p	69	38	59	2	76	142	84	101
hsa-miR-30a-3p : hsa-mir-30a	hsa-miR-30a-3p	19	29	73	19	123	112	128	100
hsa-miR-10399-3p : hsa-mir-10399	hsa-miR-10399-3p	74	32	38	129	113	86	69	98
ebv-miR-BART6-5p : ebv-mir-BART6	ebv-miR-BART6-5p	220	141	107	115	564	237	142	98
hsa-miR-34a-5p : hsa-mir-34a	hsa-miR-34a-5p	521	777	304	747	274	147	50	97
hsa-miR-642a-3p : hsa-mir-642a	hsa-miR-642a-3p	43	19	24	27	81	290	274	97
hsa-miR-942-5p : hsa-mir-942	hsa-miR-942-5p	386	221	239	190	122	233	122	96
hsa-miR-199a-5p : hsa-mir-199a-1	hsa-miR-199a-5p	0	21	20	2	174	270	80	64
hsa-miR-145-5p : hsa-mir-145	hsa-miR-145-5p	6	8	0	14	182	238	97	62
hsa-miR-3605-3p : hsa-mir-3605	hsa-miR-3605-3p	131	55	70	72	38	176	110	96
hsa-miR-151a-5p : hsa-mir-151a	hsa-miR-151a-5p	623	410	395	627	735	517	292	95
hsa-miR-151b : hsa-mir-151a	hsa-miR-151b	611	410	390	624	726	516	292	95
hsa-miR-22-5p : hsa-mir-22	hsa-miR-22-5p	458	541	487	551	512	314	184	95
hsa-miR-675-5p : hsa-mir-675	hsa-miR-675-5p	258	223	211	258	225	317	200	95
hsa-miR-19b-3p : hsa-mir-19b-1	hsa-miR-19b-3p	380	336	261	400	1183	498	186	92
hsa-miR-25-5p : hsa-mir-25	hsa-miR-25-5p	2370	228	896	311	88	333	186	92
hsa-miR-3909 : hsa-mir-3909	hsa-miR-3909	111	72	44	102	80	183	119	92
hsa-miR-516a-5p : hsa-mir-516a-1	hsa-miR-516a-5p	84	142	112	288	357	194	76	90
ebv-miR-BART18-5p : ebv-mir-BART18	ebv-miR-BART18-5p	184	136	30	171	626	362	165	90
hsa-miR-454-5p : hsa-mir-454	hsa-miR-454-5p	310	157	215	152	105	181	158	90
hsa-miR-664a-3p : hsa-mir-664a	hsa-miR-664a-3p	110	59	92	30	278	202	66	90
hsa-miR-106b-5p : hsa-mir-106b	hsa-miR-106b-5p	606	724	408	691	623	284	117	89
hsa-miR-379-3p : hsa-mir-379	hsa-miR-379-3p	1	0	0	1	108	327	88	26
hsa-miR-32-5p : hsa-mir-32	hsa-miR-32-5p	185	192	116	195	382	197	116	89
hsa-miR-148b-5p : hsa-mir-148b	hsa-miR-148b-5p	198	222	194	185	160	156	101	89
hsa-miR-1266-5p : hsa-mir-1266	hsa-miR-1266-5p	17	67	27	35	103	128	37	88
hsa-miR-494-3p : hsa-mir-494	hsa-miR-494-3p	3	0	4	0	77	307	92	47
hsa-miR-409-5p : hsa-mir-409	hsa-miR-409-5p	2	0	0	0	77	237	116	89
hsa-miR-30c-1-3p : hsa-mir-30c-1	hsa-miR-30c-1-3p	335	119	192	116	96	135	83	84
hsa-let-7a-3p : hsa-let-7a-1	hsa-let-7a-3p	536	453	540	597	230	285	136	83
hsa-miR-329-3p : hsa-mir-329-1	hsa-miR-329-3p	4	1	1	1	128	463	241	82
hsa-miR-30b-5p : hsa-mir-30b	hsa-miR-30b-5p	364	356	199	334	643	231	40	80
hsa-miR-664a-5p : hsa-mir-664a	hsa-miR-664a-5p	47	10	27	23	64	118	38	80
hsa-miR-509-3p : hsa-mir-509-1	hsa-miR-509-3p	11	18	0	25	71	195	125	108
hsa-miR-4521 : hsa-mir-4521	hsa-miR-4521	1158	430	714	419	177	349	141	78
hsa-miR-181c-3p : hsa-mir-181c	hsa-miR-181c-3p	52	48	40	38	133	194	83	78
hsa-miR-129-5p : hsa-mir-129-1	hsa-miR-129-5p	9	3	13	18	209	155	103	76
hsa-miR-15b-3p : hsa-mir-15b	hsa-miR-15b-3p	507	202	207	161	500	169	107	75
hsa-miR-7704 : hsa-mir-7704	hsa-miR-7704	23	15	6	14	12	34	49	75
hsa-miR-93-3p : hsa-mir-93	hsa-miR-93-3p	493	186	84	189	128	206	52	74
hsa-miR-892a : hsa-mir-892a	hsa-miR-892a	4	16	4	3	63	91	78	74
hsa-miR-877-3p : hsa-mir-877	hsa-miR-877-3p	73	23	60	23	44	72	61	73
hsa-miR-3127-3p : hsa-mir-3127	hsa-miR-3127-3p	110	63	59	83	52	154	100	71
ebv-miR-BART21-3p : ebv-mir-BART21	ebv-miR-BART21-3p	94	78	58	126	439	269	80	68
hsa-miR-1306-3p : hsa-mir-1306	hsa-miR-1306-3p	43	22	68	47	66	77	75	68
hsa-miR-411-3p : hsa-mir-411	hsa-miR-411-3p	1	2	5	2	223	716	199	68
hsa-miR-202-5p : hsa-mir-202	hsa-miR-202-5p	0	1	0	1	310	76	25	12
hsa-miR-23b-5p : hsa-mir-23b	hsa-miR-23b-5p	1329	365	797	460	74	179	169	64
hsa-miR-641 : hsa-mir-641	hsa-miR-641	246	230	329	312	151	154	108	63
hsa-miR-508-3p : hsa-mir-508	hsa-miR-508-3p	0	11	1	16	106	127	103	83
hsa-miR-199a-3p : hsa-mir-199a-1	hsa-miR-199a-3p	15	13	13	8	107	151	48	62
hsa-miR-199b-3p : hsa-mir-199a-1	hsa-miR-199b-3p	15	13	13	8	107	151	48	62
hsa-miR-337-3p : hsa-mir-337	hsa-miR-337-3p	0	0	0	0	83	236	45	28
hsa-miR-1275 : hsa-mir-1275	hsa-miR-1275	407	207	180	159	88	39	49	61
hsa-miR-146b-3p : hsa-mir-146b	hsa-miR-146b-3p	8	34	52	71	100	215	98	61
hsa-miR-4677-3p : hsa-mir-4677	hsa-miR-4677-3p	109	72	17	56	144	106	78	60
hsa-let-7f-1-3p : hsa-let-7f-1	hsa-let-7f-1-3p	260	261	235	274	226	212	100	59
hsa-miR-1323 : hsa-mir-1323	hsa-miR-1323	58	46	55	53	107	90	87	59
hsa-miR-125b-5p : hsa-mir-125b-1	hsa-miR-125b-5p	273	294	220	218	126	193	109	58
hsa-miR-874-3p : hsa-mir-874	hsa-miR-874-3p	153	126	52	196	102	119	55	58
hsa-miR-652-3p : hsa-mir-652	hsa-miR-652-3p	373	220	129	229	219	197	87	57
hsa-miR-548bc : hsa-mir-548bc	hsa-miR-548bc	65	55	57	56	36	27	10	56
hsa-miR-6789-3p : hsa-mir-6789	hsa-miR-6789-3p	75	29	27	19	8	31	51	56
hsa-miR-891a-5p : hsa-mir-891a	hsa-miR-891a-5p	4	15	8	12	41	95	34	56
hsa-miR-378i : hsa-mir-378i	hsa-miR-378i	598	229	422	288	111	145	66	55
hsa-miR-769-3p : hsa-mir-769	hsa-miR-769-3p	118	65	23	70	77	57	59	55
hsa-miR-5701 : hsa-mir-5701-1	hsa-miR-5701	35	5	29	26	42	9	28	55
hsa-miR-2277-5p : hsa-mir-2277	hsa-miR-2277-5p	101	175	68	77	71	89	89	54
hsa-miR-3158-3p : hsa-mir-3158-2	hsa-miR-3158-3p	0	0	815	0	0	0	343	0
hsa-miR-506-3p : hsa-mir-506	hsa-miR-506-3p	3	0	1	29	20	110	133	79
hsa-miR-3605-5p : hsa-mir-3605	hsa-miR-3605-5p	38	34	52	44	21	54	18	54
hsa-miR-7977 : hsa-mir-7977	hsa-miR-7977	161	45	119	44	42	88	37	53
hsa-miR-125b-5p : hsa-mir-125b-2	hsa-miR-125b-5p	270	0	0	217	123	195	0	0
hsa-miR-1255a : hsa-mir-1255a	hsa-miR-1255a	42	30	21	45	48	74	65	52
hsa-miR-141-5p : hsa-mir-141	hsa-miR-141-5p	123	543	333	561	78	62	66	51
hsa-miR-659-5p : hsa-mir-659	hsa-miR-659-5p	39	49	69	65	38	31	30	51
hsa-miR-24-1-5p : hsa-mir-24-1	hsa-miR-24-1-5p	202	412	186	491	119	111	107	50
hsa-miR-4661-5p : hsa-mir-4661	hsa-miR-4661-5p	1	19	2	4	36	51	31	50
hsa-miR-628-3p : hsa-mir-628	hsa-miR-628-3p	81	30	54	48	45	69	47	47
hsa-miR-191-3p : hsa-mir-191	hsa-miR-191-3p	391	124	137	132	56	141	104	46
hsa-miR-194-3p : hsa-mir-194-2	hsa-miR-194-3p	151	27	72	52	27	43	26	46
hsa-miR-19a-3p : hsa-mir-19a	hsa-miR-19a-3p	336	175	192	211	303	274	92	45
hsa-miR-548u : hsa-mir-548u	hsa-miR-548u	17	44	35	76	43	28	16	45
hsa-miR-1262 : hsa-mir-1262	hsa-miR-1262	89	42	24	15	48	37	41	45
hsa-miR-374a-5p : hsa-mir-374a	hsa-miR-374a-5p	253	451	144	328	244	170	53	44
hsa-miR-150-5p : hsa-mir-150	hsa-miR-150-5p	1	0	1	0	59	122	55	27
hsa-miR-1276 : hsa-mir-1276	hsa-miR-1276	34	35	57	54	48	95	47	44
hsa-miR-212-3p : hsa-mir-212	hsa-miR-212-3p	2	11	0	1	127	90	26	19
hsa-miR-130b-3p : hsa-mir-130b	hsa-miR-130b-3p	295	276	164	171	177	139	88	43
hsa-miR-3190-3p : hsa-mir-3190	hsa-miR-3190-3p	23	2	21	8	16	26	28	42
hsa-miR-520g-5p : hsa-mir-520g	hsa-miR-520g-5p	0	0	7	0	113	74	31	38
hsa-miR-378d : hsa-mir-378d-2	hsa-miR-378d	224	375	419	337	59	94	67	41
hsa-miR-449c-5p : hsa-mir-449c	hsa-miR-449c-5p	16	7	0	7	72	101	63	20
hsa-miR-500a-5p : hsa-mir-500a	hsa-miR-500a-5p	260	327	229	300	306	162	55	41
ebv-miR-BART3-3p : ebv-mir-BART3	ebv-miR-BART3-3p	13	12	0	26	183	42	24	5
hsa-miR-365b-5p : hsa-mir-365b	hsa-miR-365b-5p	75	16	77	30	35	79	53	41
hsa-miR-127-5p : hsa-mir-127	hsa-miR-127-5p	0	0	0	0	48	100	48	54
hsa-miR-2116-3p : hsa-mir-2116	hsa-miR-2116-3p	77	12	6	28	28	64	52	41
hsa-miR-7-1-3p : hsa-mir-7-1	hsa-miR-7-1-3p	255	188	157	228	220	114	46	40
hsa-miR-1185-1-3p : hsa-mir-1185-1	hsa-miR-1185-1-3p	0	1	0	0	39	157	26	18
hsa-miR-505-5p : hsa-mir-505	hsa-miR-505-5p	145	40	62	55	32	66	92	39
hsa-miR-500b-3p : hsa-mir-500b	hsa-miR-500b-3p	84	25	113	31	33	59	13	39
hsa-miR-431-5p : hsa-mir-431	hsa-miR-431-5p	1	1	0	0	30	110	77	20
hsa-miR-2276-3p : hsa-mir-2276	hsa-miR-2276-3p	28	23	19	10	25	16	17	39
hsa-miR-1269a : hsa-mir-1269a	hsa-miR-1269a	4	11	26	6	19	47	35	39
hsa-miR-378d : hsa-mir-378d-1	hsa-miR-378d	211	370	412	333	54	88	65	38
hsa-miR-518b : hsa-mir-518b	hsa-miR-518b	0	2	1	8	162	42	16	12
hsa-miR-29b-3p : hsa-mir-29b-1	hsa-miR-29b-3p	135	201	78	267	184	76	52	36
ebv-miR-BART21-5p : ebv-mir-BART21	ebv-miR-BART21-5p	22	56	12	62	114	53	20	36
hsa-miR-675-3p : hsa-mir-675	hsa-miR-675-3p	62	59	31	59	107	81	38	36
hsa-miR-4741 : hsa-mir-4741	hsa-miR-4741	27	4	26	5	4	15	19	36
hsa-miR-140-5p : hsa-mir-140	hsa-miR-140-5p	215	231	191	237	409	417	169	35
hsa-miR-671-5p : hsa-mir-671	hsa-miR-671-5p	115	234	70	220	96	70	53	35
hsa-miR-629-3p : hsa-mir-629	hsa-miR-629-3p	245	73	105	70	79	82	70	35
hsa-miR-30b-3p : hsa-mir-30b	hsa-miR-30b-3p	209	100	127	66	46	50	19	35
hsa-miR-1285-3p : hsa-mir-1285-1	hsa-miR-1285-3p	35	45	86	42	68	87	45	35
hsa-miR-296-5p : hsa-mir-296	hsa-miR-296-5p	844	219	107	346	163	212	56	34
hsa-miR-487b-3p : hsa-mir-487b	hsa-miR-487b-3p	14	0	0	0	35	117	47	12
hsa-miR-1226-3p : hsa-mir-1226	hsa-miR-1226-3p	127	37	88	10	28	71	26	34
hsa-miR-18a-5p : hsa-mir-18a	hsa-miR-18a-5p	398	286	128	312	304	151	28	33
hsa-miR-142-3p : hsa-mir-142	hsa-miR-142-3p	90	144	68	201	76	56	54	33
hsa-miR-1914-5p : hsa-mir-1914	hsa-miR-1914-5p	51	12	71	0	19	92	63	24
hsa-miR-324-3p : hsa-mir-324	hsa-miR-324-3p	218	118	62	114	126	81	50	33
hsa-miR-642a-5p : hsa-mir-642a	hsa-miR-642a-5p	32	6	2	6	30	129	35	33
hsa-miR-520g-3p : hsa-mir-520g	hsa-miR-520g-3p	0	8	11	25	111	29	21	25
hsa-miR-520h : hsa-mir-520g	hsa-miR-520h	0	8	11	25	111	29	21	25
hsa-miR-3065-5p : hsa-mir-3065	hsa-miR-3065-5p	185	150	94	121	85	151	54	32
hsa-miR-370-5p : hsa-mir-370	hsa-miR-370-5p	0	0	0	0	29	69	59	28
hsa-miR-130a-3p : hsa-mir-130a	hsa-miR-130a-3p	222	422	219	245	112	85	53	31
hsa-miR-548am-3p : hsa-mir-548am	hsa-miR-548am-3p	57	82	104	123	42	20	10	31
hsa-miR-3150b-3p : hsa-mir-3150b	hsa-miR-3150b-3p	9	0	2	0	54	54	45	31
hsa-miR-1910-5p : hsa-mir-1910	hsa-miR-1910-5p	134	24	39	75	15	90	48	31
hsa-miR-3148 : hsa-mir-3148	hsa-miR-3148	18	18	86	25	23	41	28	31
hsa-miR-204-5p : hsa-mir-204	hsa-miR-204-5p	7	22	4	12	36	49	8	31
hsa-miR-548aq-3p : hsa-mir-548aq	hsa-miR-548aq-3p	67	58	55	57	26	8	8	30
hsa-miR-508-5p : hsa-mir-508	hsa-miR-508-5p	0	0	0	1	28	69	45	32
hsa-miR-1226-5p : hsa-mir-1226	hsa-miR-1226-5p	32	8	41	38	65	125	81	30
hsa-miR-1278 : hsa-mir-1278	hsa-miR-1278	14	16	12	36	74	34	33	30
hsa-miR-301a-5p : hsa-mir-301a	hsa-miR-301a-5p	125	74	79	137	130	84	52	29
hsa-miR-17-3p : hsa-mir-17	hsa-miR-17-3p	22	66	77	72	45	63	22	29
hsa-miR-520a-3p : hsa-mir-520a	hsa-miR-520a-3p	0	4	20	40	71	48	30	20
ebv-miR-BART4-3p : ebv-mir-BART4	ebv-miR-BART4-3p	81	22	44	32	117	130	40	29
hsa-miR-4463 : hsa-mir-4463	hsa-miR-4463	0	0	0	0	1	73	65	29
hsa-miR-128-1-5p : hsa-mir-128-1	hsa-miR-128-1-5p	267	8	98	21	16	23	28	29
hsa-miR-518a-3p : hsa-mir-518a-1	hsa-miR-518a-3p	0	0	0	0	97	10	13	46
hsa-miR-519a-3p : hsa-mir-519a-1	hsa-miR-519a-3p	9	59	0	24	94	46	17	9
hsa-miR-335-5p : hsa-mir-335	hsa-miR-335-5p	234	211	115	139	154	115	60	28
hsa-miR-3661 : hsa-mir-3661	hsa-miR-3661	26	7	2	0	41	49	10	61
hsa-miR-548ad-5p : hsa-mir-548d-2	hsa-miR-548ad-5p	42	0	35	26	82	52	8	18
hsa-miR-548ae-5p : hsa-mir-548d-2	hsa-miR-548ae-5p	42	0	35	26	82	52	8	18
hsa-miR-548ay-5p : hsa-mir-548d-2	hsa-miR-548ay-5p	42	0	35	26	82	52	8	18
hsa-miR-548d-5p : hsa-mir-548d-2	hsa-miR-548d-5p	42	0	35	26	82	52	8	18
hsa-miR-374a-3p : hsa-mir-374a	hsa-miR-374a-3p	35	28	15	46	146	52	30	28
hsa-miR-1304-5p : hsa-mir-1304	hsa-miR-1304-5p	89	46	87	49	51	63	26	27
hsa-miR-6741-3p : hsa-mir-6741	hsa-miR-6741-3p	6	8	51	36	12	25	26	27
hsa-miR-6747-3p : hsa-mir-6747	hsa-miR-6747-3p	34	11	31	21	5	56	59	27
hsa-miR-105-5p : hsa-mir-105-1	hsa-miR-105-5p	94	52	32	33	48	77	41	26
hsa-miR-5001-3p : hsa-mir-5001	hsa-miR-5001-3p	37	38	6	26	24	5	2	26
hsa-miR-3913-5p : hsa-mir-3913-1	hsa-miR-3913-5p	3	9	7	23	34	25	12	26
hsa-miR-548e-3p : hsa-mir-548e	hsa-miR-548e-3p	28	14	28	56	57	52	19	25
hsa-miR-486-3p : hsa-mir-486-1	hsa-miR-486-3p	48	34	41	22	13	92	28	25
hsa-miR-1285-3p : hsa-mir-1285-2	hsa-miR-1285-3p	0	0	0	31	67	84	0	0
hsa-miR-548f-3p : hsa-mir-548f-2	hsa-miR-548f-3p	31	14	17	12	51	25	16	25
ebv-miR-BART10-5p : ebv-mir-BART10	ebv-miR-BART10-5p	22	20	2	8	77	174	83	25
hsa-miR-23a-5p : hsa-mir-23a	hsa-miR-23a-5p	110	24	47	78	14	41	47	24
hsa-miR-183-3p : hsa-mir-183	hsa-miR-183-3p	220	87	63	75	69	86	44	24
hsa-miR-4746-5p : hsa-mir-4746	hsa-miR-4746-5p	11	13	15	13	7	21	41	24
hsa-miR-4659a-3p : hsa-mir-4659a	hsa-miR-4659a-3p	92	77	34	66	40	63	54	23
hsa-miR-369-5p : hsa-mir-369	hsa-miR-369-5p	0	1	0	0	20	73	51	3
hsa-miR-9985 : hsa-mir-9985	hsa-miR-9985	45	23	56	32	27	50	26	23
hsa-miR-10399-5p : hsa-mir-10399	hsa-miR-10399-5p	4	12	5	8	38	16	12	23
hsa-miR-577 : hsa-mir-577	hsa-miR-577	133	59	58	55	67	48	28	22
hsa-miR-1293 : hsa-mir-1293	hsa-miR-1293	13	2	0	11	41	44	52	6
hsa-miR-491-5p : hsa-mir-491	hsa-miR-491-5p	97	43	32	24	60	69	20	21
hsa-miR-548f-3p : hsa-mir-548f-1	hsa-miR-548f-3p	1	0	1	0	70	47	17	8
hsa-miR-526b-5p : hsa-mir-526b	hsa-miR-526b-5p	15	1	8	21	44	45	15	21
hsa-miR-10395-3p : hsa-mir-10395	hsa-miR-10395-3p	5	0	2	0	46	18	24	51
hsa-miR-320e : hsa-mir-320e	hsa-miR-320e	56	18	25	17	23	37	36	21
hsa-miR-6859-5p : hsa-mir-6859-1	hsa-miR-6859-5p	10	9	34	2	28	23	11	21
hsa-miR-136-3p : hsa-mir-136	hsa-miR-136-3p	0	0	0	0	37	85	15	1
hsa-miR-29c-5p : hsa-mir-29c	hsa-miR-29c-5p	144	231	120	138	139	46	25	20
hsa-miR-3613-5p : hsa-mir-3613	hsa-miR-3613-5p	48	109	66	112	198	107	40	20
hsa-miR-450b-5p : hsa-mir-450b	hsa-miR-450b-5p	0	1	0	0	55	25	22	29
hsa-miR-517a-3p : hsa-mir-517a	hsa-miR-517a-3p	1	14	0	30	84	21	12	14
hsa-miR-517b-3p : hsa-mir-517a	hsa-miR-517b-3p	1	14	0	30	84	21	12	14
hsa-miR-299-5p : hsa-mir-299	hsa-miR-299-5p	0	0	0	0	57	67	7	0
hsa-miR-188-5p : hsa-mir-188	hsa-miR-188-5p	97	93	57	88	25	40	7	20
hsa-miR-378f : hsa-mir-378f	hsa-miR-378f	34	24	32	42	26	9	5	20
hsa-miR-539-5p : hsa-mir-539	hsa-miR-539-5p	0	0	0	1	14	43	34	37
hsa-miR-431-3p : hsa-mir-431	hsa-miR-431-3p	0	0	0	0	16	65	34	13
hsa-miR-552-3p : hsa-mir-552	hsa-miR-552-3p	0	0	1	4	69	14	39	5
hsa-miR-581 : hsa-mir-581	hsa-miR-581	1	2	44	36	24	14	16	20
hsa-miR-7976 : hsa-mir-7976	hsa-miR-7976	79	34	36	29	43	51	45	20
hsa-miR-3127-5p : hsa-mir-3127	hsa-miR-3127-5p	23	14	0	13	31	33	42	20
hsa-miR-3064-5p : hsa-mir-3064	hsa-miR-3064-5p	21	1	43	17	12	29	17	20
hsa-miR-196b-5p : hsa-mir-196b	hsa-miR-196b-5p	15	26	23	9	39	16	34	20
hsa-miR-6866-5p : hsa-mir-6866	hsa-miR-6866-5p	5	10	6	9	22	15	28	20
ebv-miR-BHRF1-2-5p : ebv-mir-BHRF1-2	ebv-miR-BHRF1-2-5p	0	0	0	0	54	27	16	24
hsa-miR-195-3p : hsa-mir-195	hsa-miR-195-3p	41	0	3	0	10	43	35	32
hsa-miR-382-3p : hsa-mir-382	hsa-miR-382-3p	0	0	0	0	29	52	18	21
hsa-miR-6805-5p : hsa-mir-6805	hsa-miR-6805-5p	17	2	3	2	23	11	11	20
hsa-miR-122-5p : hsa-mir-122	hsa-miR-122-5p	2	5	0	0	24	32	30	31
hsa-miR-3174 : hsa-mir-3174	hsa-miR-3174	17	4	19	23	42	57	28	19
hsa-miR-6807-5p : hsa-mir-6807	hsa-miR-6807-5p	90	8	28	12	15	26	10	19
hsa-miR-3191-3p : hsa-mir-3191	hsa-miR-3191-3p	32	11	28	3	6	29	21	19
hsa-miR-6511b-3p : hsa-mir-6511b-1	hsa-miR-6511b-3p	59	23	9	40	53	65	16	18
hsa-miR-520f-3p : hsa-mir-520f	hsa-miR-520f-3p	4	3	22	30	60	10	14	18
hsa-miR-4665-5p : hsa-mir-4665	hsa-miR-4665-5p	10	0	1	0	19	48	25	21
hsa-miR-3944-5p : hsa-mir-3944	hsa-miR-3944-5p	24	10	14	19	9	14	6	18
hsa-miR-4742-3p : hsa-mir-4742	hsa-miR-4742-3p	17	8	1	10	6	30	25	18
hsa-miR-324-5p : hsa-mir-324	hsa-miR-324-5p	77	53	65	53	114	35	18	17
hsa-miR-4755-5p : hsa-mir-4755	hsa-miR-4755-5p	38	53	27	53	11	35	15	17
hsa-miR-556-5p : hsa-mir-556	hsa-miR-556-5p	21	47	29	45	29	18	5	17
hsa-miR-589-3p : hsa-mir-589	hsa-miR-589-3p	15	36	11	16	24	6	7	17
hsa-miR-548p : hsa-mir-548p	hsa-miR-548p	12	58	23	69	34	23	41	16
hsa-miR-4286 : hsa-mir-4286	hsa-miR-4286	45	2	0	19	52	38	15	6
hsa-miR-548ah-3p : hsa-mir-548ah	hsa-miR-548ah-3p	12	58	23	69	34	22	41	16
hsa-miR-548av-3p : hsa-mir-548ah	hsa-miR-548av-3p	12	57	23	69	34	22	41	16
hsa-miR-6511b-3p : hsa-mir-6511b-2	hsa-miR-6511b-3p	42	5	0	19	42	45	10	9
hsa-miR-487a-5p : hsa-mir-487a	hsa-miR-487a-5p	0	0	0	0	4	45	31	25
hsa-miR-550a-3-5p : hsa-mir-550a-3	hsa-miR-550a-3-5p	50	17	20	27	33	48	15	16
hsa-miR-3200-3p : hsa-mir-3200	hsa-miR-3200-3p	28	2	0	9	53	36	7	9
hsa-miR-1468-5p : hsa-mir-1468	hsa-miR-1468-5p	9	12	24	16	11	10	12	16
hsa-miR-146a-5p : hsa-mir-146a	hsa-miR-146a-5p	8	28	13	12	85	65	61	16
hsa-miR-6511a-3p : hsa-mir-6511a-1	hsa-miR-6511a-3p	59	3	18	5	47	69	16	16
hsa-miR-7854-3p : hsa-mir-7854	hsa-miR-7854-3p	11	11	5	1	7	18	14	16
hsa-miR-548av-5p : hsa-mir-548k	hsa-miR-548av-5p	88	64	18	74	52	60	27	15
hsa-miR-548k : hsa-mir-548k	hsa-miR-548k	88	64	18	74	52	60	27	15
hsa-miR-651-5p : hsa-mir-651	hsa-miR-651-5p	24	53	15	60	101	31	38	15
hsa-miR-4713-5p : hsa-mir-4713	hsa-miR-4713-5p	169	30	40	0	10	46	31	14
hsa-miR-509-5p : hsa-mir-509-1	hsa-miR-509-5p	1	8	0	3	25	51	13	10
hsa-miR-326 : hsa-mir-326	hsa-miR-326	23	45	65	51	80	48	15	15
hsa-miR-15a-5p : hsa-mir-15a	hsa-miR-15a-5p	58	48	46	42	9	26	3	15
hsa-miR-582-3p : hsa-mir-582	hsa-miR-582-3p	1	6	5	18	10	10	6	15
hsa-miR-299-3p : hsa-mir-299	hsa-miR-299-3p	6	0	0	0	32	42	7	16
hsa-miR-4677-5p : hsa-mir-4677	hsa-miR-4677-5p	12	10	25	11	36	18	6	15
hsa-miR-744-3p : hsa-mir-744	hsa-miR-744-3p	38	47	34	29	32	19	19	14
hsa-miR-145-3p : hsa-mir-145	hsa-miR-145-3p	0	1	0	0	17	44	29	5
hsa-miR-329-5p : hsa-mir-329-1	hsa-miR-329-5p	0	0	0	0	8	25	33	28
hsa-miR-4684-3p : hsa-mir-4684	hsa-miR-4684-3p	2	33	5	20	16	10	17	13
hsa-miR-2278 : hsa-mir-2278	hsa-miR-2278	20	3	0	4	14	11	44	24
hsa-miR-6840-5p : hsa-mir-6840	hsa-miR-6840-5p	44	14	9	20	10	10	8	13
hsa-miR-625-5p : hsa-mir-625	hsa-miR-625-5p	46	16	14	15	21	19	32	13
hsa-miR-200c-5p : hsa-mir-200c	hsa-miR-200c-5p	59	43	52	13	26	6	1	13
hsa-miR-6735-5p : hsa-mir-6735	hsa-miR-6735-5p	33	8	23	9	8	31	12	13
hsa-miR-4449 : hsa-mir-4449	hsa-miR-4449	4	5	9	0	2	13	23	52
hsa-miR-12136 : hsa-mir-12136	hsa-miR-12136	59	53	8	56	134	53	34	12
hsa-miR-147b-3p : hsa-mir-147b	hsa-miR-147b-3p	29	19	30	31	57	26	16	12
hsa-miR-1185-2-3p : hsa-mir-1185-2	hsa-miR-1185-2-3p	0	0	0	0	15	43	23	6
hsa-miR-3620-5p : hsa-mir-3620	hsa-miR-3620-5p	3	7	4	0	6	18	29	33
hsa-miR-32-3p : hsa-mir-32	hsa-miR-32-3p	33	18	25	31	52	12	22	12
hsa-miR-3180-3p : hsa-mir-3180-1	hsa-miR-3180-3p	60	9	4	18	34	65	28	12
hsa-miR-3180 : hsa-mir-3180-1	hsa-miR-3180	60	9	4	18	34	65	28	12
hsa-miR-1292-3p : hsa-mir-1292	hsa-miR-1292-3p	11	13	10	18	12	2	11	12
hsa-miR-3146 : hsa-mir-3146	hsa-miR-3146	1	5	8	12	12	17	1	12
hsa-miR-6873-3p : hsa-mir-6873	hsa-miR-6873-3p	43	30	28	9	6	21	35	12
hsa-miR-6797-3p : hsa-mir-6797	hsa-miR-6797-3p	11	10	29	0	24	39	16	3
hsa-miR-6868-3p : hsa-mir-6868	hsa-miR-6868-3p	6	4	10	8	7	2	6	12
hsa-miR-197-5p : hsa-mir-197	hsa-miR-197-5p	31	9	24	7	12	18	7	12
hsa-miR-3179 : hsa-mir-3179-1	hsa-miR-3179	32	3	34	4	27	25	21	12
hsa-miR-4488 : hsa-mir-4488	hsa-miR-4488	7	16	0	6	3	5	27	43
hsa-miR-92a-1-5p : hsa-mir-92a-1	hsa-miR-92a-1-5p	1570	143	621	194	17	66	24	11
hsa-miR-302a-3p : hsa-mir-302a	hsa-miR-302a-3p	32	158	100	183	80	39	47	11
hsa-miR-486-3p : hsa-mir-486-2	hsa-miR-486-3p	40	13	22	10	0	58	17	3
hsa-miR-106a-5p : hsa-mir-106a	hsa-miR-106a-5p	90	121	59	74	34	13	10	11
hsa-miR-422a : hsa-mir-422a	hsa-miR-422a	50	22	30	26	19	27	14	11
hsa-miR-1285-5p : hsa-mir-1285-1	hsa-miR-1285-5p	27	18	30	7	41	23	19	11
hsa-miR-4721 : hsa-mir-4721	hsa-miR-4721	14	12	0	4	0	16	33	27
hsa-miR-302d-3p : hsa-mir-302d	hsa-miR-302d-3p	40	36	36	107	32	12	4	10
hsa-miR-499a-5p : hsa-mir-499a	hsa-miR-499a-5p	7	42	21	33	165	73	24	10
hsa-miR-4745-5p : hsa-mir-4745	hsa-miR-4745-5p	18	0	2	1	6	27	29	13
hsa-miR-378g : hsa-mir-378g	hsa-miR-378g	41	37	35	27	11	23	11	10
hsa-miR-943 : hsa-mir-943	hsa-miR-943	20	10	12	20	19	35	41	10
hsa-miR-125b-1-3p : hsa-mir-125b-1	hsa-miR-125b-1-3p	43	44	57	18	12	31	9	10
hsa-miR-216b-5p : hsa-mir-216b	hsa-miR-216b-5p	0	0	0	1	19	31	16	8
hsa-miR-518c-5p : hsa-mir-518c	hsa-miR-518c-5p	6	13	4	6	30	2	16	10
hsa-miR-412-5p : hsa-mir-412	hsa-miR-412-5p	0	0	0	0	8	34	31	1
hsa-miR-6877-5p : hsa-mir-6877	hsa-miR-6877-5p	70	2	7	0	11	24	21	17
hsa-miR-3184-5p : hsa-mir-3184	hsa-miR-3184-5p	5	0	19	13	4	32	23	14
hsa-miR-1247-5p : hsa-mir-1247	hsa-miR-1247-5p	0	0	0	0	7	42	11	13
hsa-miR-888-5p : hsa-mir-888	hsa-miR-888-5p	7	0	0	2	21	38	7	7
hsa-miR-512-3p : hsa-mir-512-1	hsa-miR-512-3p	29	73	25	76	103	51	34	9
hsa-miR-597-3p : hsa-mir-597	hsa-miR-597-3p	43	32	50	41	23	38	44	9
hsa-miR-323a-5p : hsa-mir-323a	hsa-miR-323a-5p	0	0	0	0	3	50	11	7
hsa-miR-520b-3p : hsa-mir-520c	hsa-miR-520b-3p	0	0	0	0	47	7	12	5
hsa-miR-520c-3p : hsa-mir-520c	hsa-miR-520c-3p	0	0	0	0	47	7	12	5
hsa-miR-520f-3p : hsa-mir-520c	hsa-miR-520f-3p	0	0	0	0	47	7	12	5
hsa-miR-3662 : hsa-mir-3662	hsa-miR-3662	87	50	74	41	8	3	11	9
hsa-miR-380-5p : hsa-mir-380	hsa-miR-380-5p	0	0	0	0	4	48	15	4
hsa-miR-548aq-3p : hsa-mir-548h-3	hsa-miR-548aq-3p	0	0	0	58	27	12	0	31
hsa-miR-9903 : hsa-mir-9903	hsa-miR-9903	19	66	38	38	63	17	22	9
hsa-miR-636 : hsa-mir-636	hsa-miR-636	23	22	17	0	32	16	20	2
hsa-miR-3689f : hsa-mir-3689f	hsa-miR-3689f	5	0	0	0	18	25	26	1
hsa-miR-6510-3p : hsa-mir-6510	hsa-miR-6510-3p	18	17	26	38	1	12	13	9
hsa-miR-520h : hsa-mir-520h	hsa-miR-520h	0	0	0	0	42	14	11	2
hsa-miR-6800-3p : hsa-mir-6800	hsa-miR-6800-3p	31	0	7	7	28	35	6	0
hsa-miR-548ad-5p : hsa-mir-548d-1	hsa-miR-548ad-5p	35	24	28	10	58	32	4	9
hsa-miR-150-3p : hsa-mir-150	hsa-miR-150-3p	0	0	0	0	10	25	8	24
hsa-miR-548ae-5p : hsa-mir-548d-1	hsa-miR-548ae-5p	35	24	28	10	58	32	4	9
hsa-miR-548ay-5p : hsa-mir-548d-1	hsa-miR-548ay-5p	35	24	28	10	58	32	4	9
hsa-miR-26b-3p : hsa-mir-26b	hsa-miR-26b-3p	19	32	29	21	38	29	0	0
hsa-miR-216a-3p : hsa-mir-216a	hsa-miR-216a-3p	0	0	0	0	24	20	3	19
hsa-miR-548d-5p : hsa-mir-548d-1	hsa-miR-548d-5p	35	24	28	10	58	32	4	9
hsa-miR-16-1-3p : hsa-mir-16-1	hsa-miR-16-1-3p	10	4	7	7	6	3	6	9
hsa-miR-487a-3p : hsa-mir-487a	hsa-miR-487a-3p	0	0	0	0	17	26	18	4
hsa-miR-548az-5p : hsa-mir-548az	hsa-miR-548az-5p	20	9	20	2	40	26	5	9
hsa-miR-487b-5p : hsa-mir-487b	hsa-miR-487b-5p	0	0	0	0	2	35	25	1
hsa-miR-5581-3p : hsa-mir-5581	hsa-miR-5581-3p	15	2	6	1	31	16	1	9
hsa-miR-3944-3p : hsa-mir-3944	hsa-miR-3944-3p	19	16	0	3	11	42	5	4
hsa-miR-3131 : hsa-mir-3131	hsa-miR-3131	33	0	18	24	16	30	14	1
hsa-miR-6881-3p : hsa-mir-6881	hsa-miR-6881-3p	2	13	1	1	5	19	11	9
hsa-miR-4498 : hsa-mir-4498	hsa-miR-4498	2	25	0	3	10	24	13	13
hsa-miR-3180-5p : hsa-mir-3180-1	hsa-miR-3180-5p	1	0	0	4	15	20	16	9
hsa-miR-410-3p : hsa-mir-410	hsa-miR-410-3p	0	2	0	1	12	34	12	2
hsa-miR-1291 : hsa-mir-1291	hsa-miR-1291	49	7	5	8	41	2	17	0
hsa-miR-3157-3p : hsa-mir-3157	hsa-miR-3157-3p	10	19	0	33	13	19	15	12
hsa-miR-550a-3p : hsa-mir-550a-1	hsa-miR-550a-3p	51	53	26	32	50	47	10	8
hsa-miR-518e-3p : hsa-mir-518e	hsa-miR-518e-3p	0	0	0	15	34	14	4	7
hsa-miR-29c-3p : hsa-mir-29c	hsa-miR-29c-3p	13	27	23	23	9	9	1	8
hsa-miR-31-3p : hsa-mir-31	hsa-miR-31-3p	35	16	10	19	184	35	5	8
hsa-miR-29b-2-5p : hsa-mir-29b-2	hsa-miR-29b-2-5p	26	8	13	11	5	15	1	8
hsa-miR-376a-3p : hsa-mir-376a-1	hsa-miR-376a-3p	0	0	0	0	15	34	7	2
hsa-miR-20b-5p : hsa-mir-20b	hsa-miR-20b-5p	57	56	44	45	22	25	5	7
hsa-miR-222-5p : hsa-mir-222	hsa-miR-222-5p	105	12	44	22	55	70	44	7
hsa-miR-26a-2-3p : hsa-mir-26a-2	hsa-miR-26a-2-3p	32	7	14	18	35	2	1	7
hsa-miR-6724-5p : hsa-mir-6724-1	hsa-miR-6724-5p	8	18	19	7	8	13	7	7
hsa-miR-3187-5p : hsa-mir-3187	hsa-miR-3187-5p	14	5	7	3	23	25	12	7
hsa-miR-1-3p : hsa-mir-1-1	hsa-miR-1-3p	0	0	0	0	29	13	6	8
hsa-miR-143-5p : hsa-mir-143	hsa-miR-143-5p	2	0	0	0	11	29	8	8
hsa-miR-142-5p : hsa-mir-142	hsa-miR-142-5p	117	117	37	86	50	75	18	6
hsa-miR-500b-5p : hsa-mir-500a	hsa-miR-500b-5p	63	42	27	40	45	47	4	6
hsa-miR-766-3p : hsa-mir-766	hsa-miR-766-3p	0	0	0	0	22	23	3	7
hsa-let-7f-2-3p : hsa-let-7f-2	hsa-let-7f-2-3p	14	9	19	10	16	10	5	6
hsa-miR-3138 : hsa-mir-3138	hsa-miR-3138	17	9	27	8	19	30	12	6
hsa-miR-5189-3p : hsa-mir-5189	hsa-miR-5189-3p	17	8	15	8	7	15	11	6
hsa-miR-6800-5p : hsa-mir-6800	hsa-miR-6800-5p	5	1	3	0	10	17	16	11
hsa-miR-3677-3p : hsa-mir-3677	hsa-miR-3677-3p	22	8	9	8	2	4	12	6
hsa-miR-9898 : hsa-mir-9898	hsa-miR-9898	44	8	21	5	6	15	8	6
hsa-miR-424-3p : hsa-mir-424	hsa-miR-424-3p	2	0	0	6	10	18	20	5
hsa-miR-3663-5p : hsa-mir-3663	hsa-miR-3663-5p	0	0	1	0	4	21	24	4
hsa-miR-302c-3p : hsa-mir-302c	hsa-miR-302c-3p	36	80	26	121	29	15	9	0
hsa-miR-3074-5p : hsa-mir-3074	hsa-miR-3074-5p	1	0	0	2	11	14	11	16
hsa-miR-5189-5p : hsa-mir-5189	hsa-miR-5189-5p	10	5	3	0	8	8	14	21
hsa-miR-4723-3p : hsa-mir-4723	hsa-miR-4723-3p	15	2	1	1	1	13	2	6
hsa-miR-6511b-5p : hsa-mir-6511a-1	hsa-miR-6511b-5p	42	20	6	33	16	16	21	5
hsa-miR-628-5p : hsa-mir-628	hsa-miR-628-5p	29	30	29	28	71	35	19	5
hsa-miR-151b : hsa-mir-151b	hsa-miR-151b	23	7	18	24	40	49	3	5
hsa-miR-1273c : hsa-mir-1273c	hsa-miR-1273c	57	10	20	13	13	30	8	0
hsa-miR-5009-5p : hsa-mir-5009	hsa-miR-5009-5p	7	6	11	0	13	15	8	14
hsa-miR-6716-3p : hsa-mir-6716	hsa-miR-6716-3p	11	14	0	1	1	25	12	12
hsa-miR-4786-5p : hsa-mir-4786	hsa-miR-4786-5p	8	10	0	6	25	20	0	5
hsa-miR-6850-5p : hsa-mir-6850	hsa-miR-6850-5p	16	10	14	0	15	16	16	3
hsa-miR-98-3p : hsa-mir-98	hsa-miR-98-3p	59	47	50	21	37	12	26	5
hsa-miR-34c-5p : hsa-mir-34c	hsa-miR-34c-5p	15	5	13	17	5	5	5	5
hsa-miR-3679-5p : hsa-mir-3679	hsa-miR-3679-5p	18	6	42	16	21	14	11	5
hsa-miR-539-3p : hsa-mir-539	hsa-miR-539-3p	0	0	0	0	11	25	12	1
hsa-miR-6862-5p : hsa-mir-6862-1	hsa-miR-6862-5p	9	0	0	0	7	12	7	22
hsa-miR-6715a-3p : hsa-mir-6715a	hsa-miR-6715a-3p	0	0	0	0	22	24	0	2
hsa-miR-4728-3p : hsa-mir-4728	hsa-miR-4728-3p	18	3	8	9	11	30	31	5
hsa-miR-1288-3p : hsa-mir-1288	hsa-miR-1288-3p	4	15	24	4	7	11	18	5
hsa-miR-3192-5p : hsa-mir-3192	hsa-miR-3192-5p	10	0	11	0	7	20	17	3
hsa-miR-3609 : hsa-mir-3609	hsa-miR-3609	32	13	13	18	26	18	3	0
hsa-miR-6812-3p : hsa-mir-6812	hsa-miR-6812-3p	12	6	7	4	3	6	10	5
hsa-miR-5010-5p : hsa-mir-5010	hsa-miR-5010-5p	3	7	0	2	10	17	7	12
hsa-miR-3184-3p : hsa-mir-3184	hsa-miR-3184-3p	5	0	0	0	3	18	15	10
hsa-miR-363-3p : hsa-mir-363	hsa-miR-363-3p	0	1	0	0	12	22	9	3
hsa-miR-615-5p : hsa-mir-615	hsa-miR-615-5p	34	11	32	0	15	26	4	1
hsa-miR-616-5p : hsa-mir-616	hsa-miR-616-5p	32	2	12	0	35	11	0	0
hsa-miR-1287-5p : hsa-mir-1287	hsa-miR-1287-5p	30	74	28	64	11	10	11	4
hsa-miR-6786-3p : hsa-mir-6786	hsa-miR-6786-3p	0	7	14	0	15	18	8	4
hsa-miR-4454 : hsa-mir-4454	hsa-miR-4454	2	76	23	40	42	3	0	0
hsa-miR-541-3p : hsa-mir-541	hsa-miR-541-3p	0	0	0	0	6	34	5	0
hsa-miR-551a : hsa-mir-551a	hsa-miR-551a	0	0	0	0	14	21	10	0
hsa-miR-3929 : hsa-mir-3929	hsa-miR-3929	3	1	5	0	5	15	12	12
hsa-miR-6808-3p : hsa-mir-6808	hsa-miR-6808-3p	5	2	0	0	4	10	18	12
hsa-miR-301b-3p : hsa-mir-301b	hsa-miR-301b-3p	17	73	54	50	140	47	15	4
hsa-miR-1248 : hsa-mir-1248	hsa-miR-1248	122	13	66	40	49	19	11	4
hsa-miR-210-5p : hsa-mir-210	hsa-miR-210-5p	5	23	3	0	12	15	16	1
ebv-miR-BART20-5p : ebv-mir-BART20	ebv-miR-BART20-5p	5	0	0	0	37	6	1	0
hsa-miR-3164 : hsa-mir-3164	hsa-miR-3164	9	5	2	0	14	16	7	6
hsa-miR-3198 : hsa-mir-3198-1	hsa-miR-3198	3	0	4	0	13	8	17	5
hsa-miR-676-5p : hsa-mir-676	hsa-miR-676-5p	16	1	19	0	17	10	11	5
hsa-miR-369-3p : hsa-mir-369	hsa-miR-369-3p	0	0	0	0	11	25	7	0
hsa-miR-3150b-5p : hsa-mir-3150b	hsa-miR-3150b-5p	0	1	12	0	9	15	5	13
hsa-miR-30d-3p : hsa-mir-30d	hsa-miR-30d-3p	55	57	40	39	23	21	23	4
hsa-miR-4775 : hsa-mir-4775	hsa-miR-4775	19	7	0	7	4	16	14	8
hsa-miR-934 : hsa-mir-934	hsa-miR-934	13	16	0	0	10	6	22	4
hsa-miR-4466 : hsa-mir-4466	hsa-miR-4466	48	10	20	19	11	22	10	4
hsa-miR-181b-3p : hsa-mir-181b-1	hsa-miR-181b-3p	52	13	9	13	15	6	29	4
hsa-miR-1286 : hsa-mir-1286	hsa-miR-1286	7	10	1	12	3	3	2	4
hsa-miR-519d-3p : hsa-mir-519d	hsa-miR-519d-3p	0	0	0	11	33	2	2	4
hsa-miR-374b-3p : hsa-mir-374b	hsa-miR-374b-3p	58	37	49	66	30	5	6	0
hsa-miR-3121-3p : hsa-mir-3121	hsa-miR-3121-3p	10	0	1	2	0	7	11	22
hsa-miR-218-5p : hsa-mir-218-1	hsa-miR-218-5p	0	0	5	0	16	11	9	4
hsa-miR-33b-3p : hsa-mir-33b	hsa-miR-33b-3p	121	26	13	6	5	7	1	4
hsa-miR-3140-3p : hsa-mir-3140	hsa-miR-3140-3p	21	6	1	19	15	11	14	0
hsa-miR-519a-2-5p : hsa-mir-519a-2	hsa-miR-519a-2-5p	11	19	0	3	34	6	0	0
hsa-miR-520b-5p : hsa-mir-519a-2	hsa-miR-520b-5p	11	19	0	3	34	6	0	0
hsa-miR-548n : hsa-mir-548n	hsa-miR-548n	14	14	37	40	29	13	6	3
hsa-miR-7113-5p : hsa-mir-7113	hsa-miR-7113-5p	15	0	1	3	11	11	13	4
hsa-miR-4635 : hsa-mir-4635	hsa-miR-4635	2	2	0	0	23	7	6	3
hsa-miR-6783-3p : hsa-mir-6783	hsa-miR-6783-3p	1	11	13	6	10	7	0	21
hsa-miR-517-5p : hsa-mir-517a	hsa-miR-517-5p	0	2	0	0	10	2	13	13
hsa-miR-4726-5p : hsa-mir-4726	hsa-miR-4726-5p	28	1	6	8	4	26	0	8
hsa-miR-12135 : hsa-mir-12135	hsa-miR-12135	15	18	30	17	24	12	2	0
hsa-miR-3065-3p : hsa-mir-3065	hsa-miR-3065-3p	18	41	30	26	27	24	23	3
hsa-miR-6802-3p : hsa-mir-6802	hsa-miR-6802-3p	12	0	0	11	2	14	11	10
hsa-miR-4669 : hsa-mir-4669	hsa-miR-4669	4	7	0	0	5	20	5	7
hsa-miR-182-3p : hsa-mir-182	hsa-miR-182-3p	31	35	19	23	24	37	2	3
hsa-miR-3918 : hsa-mir-3918	hsa-miR-3918	14	0	1	4	24	1	8	4
hsa-miR-377-5p : hsa-mir-377	hsa-miR-377-5p	0	1	0	0	5	22	10	0
hsa-miR-199b-5p : hsa-mir-199b	hsa-miR-199b-5p	7	7	0	4	10	11	5	10
hsa-miR-217-5p : hsa-mir-217	hsa-miR-217-5p	0	0	0	0	6	17	8	5
hsa-miR-767-5p : hsa-mir-767	hsa-miR-767-5p	62	9	25	18	10	21	6	3
hsa-miR-1197 : hsa-mir-1197	hsa-miR-1197	0	0	0	0	8	19	6	3
hsa-miR-676-3p : hsa-mir-676	hsa-miR-676-3p	27	18	1	15	11	10	8	3
hsa-miR-10527-5p : hsa-mir-10527	hsa-miR-10527-5p	35	11	2	12	21	14	19	3
hsa-miR-1228-5p : hsa-mir-1228	hsa-miR-1228-5p	5	1	2	1	19	8	9	0
hsa-miR-518d-5p : hsa-mir-518d	hsa-miR-518d-5p	1	4	0	13	12	11	13	0
hsa-miR-520c-5p : hsa-mir-518d	hsa-miR-520c-5p	1	4	0	13	12	11	13	0
hsa-miR-526a-5p : hsa-mir-518d	hsa-miR-526a-5p	1	4	0	13	12	11	13	0
hsa-miR-11401 : hsa-mir-11401	hsa-miR-11401	16	11	7	9	7	10	4	3
hsa-miR-7108-3p : hsa-mir-7108	hsa-miR-7108-3p	3	0	0	1	13	10	4	8
hsa-miR-6803-3p : hsa-mir-6803	hsa-miR-6803-3p	1	9	6	9	4	1	1	3
hsa-miR-548l : hsa-mir-548l	hsa-miR-548l	20	6	62	2	27	4	2	3
hsa-miR-514a-5p : hsa-mir-514a-1	hsa-miR-514a-5p	0	0	0	6	11	19	3	2
hsa-miR-1284 : hsa-mir-1284	hsa-miR-1284	8	1	34	20	15	13	7	0
hsa-miR-517c-3p : hsa-mir-517c	hsa-miR-517c-3p	0	0	0	2	16	7	12	0
hsa-miR-590-3p : hsa-mir-590	hsa-miR-590-3p	24	22	3	14	18	16	1	0
hsa-miR-6837-3p : hsa-mir-6837	hsa-miR-6837-3p	6	0	0	7	18	2	15	0
hsa-miR-3175 : hsa-mir-3175	hsa-miR-3175	10	0	0	0	16	4	1	13
hsa-let-7i-3p : hsa-let-7i	hsa-let-7i-3p	13	22	92	23	21	11	2	0
hsa-miR-7851-3p : hsa-mir-7851	hsa-miR-7851-3p	46	20	8	0	4	8	3	18
hsa-miR-3688-3p : hsa-mir-3688-1	hsa-miR-3688-3p	18	0	0	7	10	10	9	4
hsa-miR-1247-3p : hsa-mir-1247	hsa-miR-1247-3p	0	0	0	0	0	28	5	0
hsa-miR-125b-2-3p : hsa-mir-125b-2	hsa-miR-125b-2-3p	5	0	0	0	10	19	4	0
hsa-miR-181c-5p : hsa-mir-181c	hsa-miR-181c-5p	18	27	18	25	9	29	4	2
hsa-miR-136-5p : hsa-mir-136	hsa-miR-136-5p	0	0	0	0	11	17	4	0
hsa-miR-190b-5p : hsa-mir-190b	hsa-miR-190b-5p	5	1	0	1	18	12	2	0
hsa-miR-4755-3p : hsa-mir-4755	hsa-miR-4755-3p	10	0	0	0	5	9	18	0
hsa-miR-5088-5p : hsa-mir-5088	hsa-miR-5088-5p	8	10	0	0	1	10	8	12
hsa-miR-6515-5p : hsa-mir-6515	hsa-miR-6515-5p	23	10	26	24	9	27	19	2
hsa-miR-548ay-3p : hsa-mir-548ay	hsa-miR-548ay-3p	6	18	8	5	7	8	16	0
hsa-miR-6753-3p : hsa-mir-6753	hsa-miR-6753-3p	3	6	9	9	4	16	11	0
hsa-miR-3118 : hsa-mir-3118-1	hsa-miR-3118	8	1	1	0	10	5	0	15
hsa-miR-892b : hsa-mir-892b	hsa-miR-892b	0	0	0	0	5	7	13	5
hsa-miR-3928-3p : hsa-mir-3928	hsa-miR-3928-3p	78	22	30	17	15	44	16	2
hsa-miR-579-5p : hsa-mir-579	hsa-miR-579-5p	86	54	27	16	21	42	48	2
hsa-miR-6854-5p : hsa-mir-6854	hsa-miR-6854-5p	1	1	0	3	1	10	19	0
hsa-miR-5001-5p : hsa-mir-5001	hsa-miR-5001-5p	24	0	10	31	8	5	0	16
hsa-miR-544b : hsa-mir-544b	hsa-miR-544b	34	20	38	16	8	37	2	2
hsa-miR-6858-5p : hsa-mir-6858	hsa-miR-6858-5p	3	0	0	0	6	8	8	7
hsa-let-7g-3p : hsa-let-7g	hsa-let-7g-3p	2	0	0	1	22	4	0	3
hsa-miR-4685-3p : hsa-mir-4685	hsa-miR-4685-3p	7	3	0	0	11	10	6	2
hsa-miR-511-5p : hsa-mir-511	hsa-miR-511-5p	0	0	11	3	0	14	14	1
hsa-miR-4639-5p : hsa-mir-4639	hsa-miR-4639-5p	0	2	0	6	11	8	10	0
hsa-miR-889-5p : hsa-mir-889	hsa-miR-889-5p	0	0	0	0	7	16	6	0
hsa-miR-5587-3p : hsa-mir-5587	hsa-miR-5587-3p	7	7	0	0	4	0	6	18
hsa-miR-4676-3p : hsa-mir-4676	hsa-miR-4676-3p	16	0	1	3	4	12	5	7
hsa-miR-202-3p : hsa-mir-202	hsa-miR-202-3p	0	0	0	0	6	3	14	5
hsa-miR-4723-5p : hsa-mir-4723	hsa-miR-4723-5p	9	0	6	0	0	3	20	5
hsa-miR-3691-3p : hsa-mir-3691	hsa-miR-3691-3p	23	0	16	15	5	12	8	3
hsa-miR-520d-3p : hsa-mir-520d	hsa-miR-520d-3p	0	0	0	0	11	7	7	3
hsa-miR-9-3p : hsa-mir-9-1	hsa-miR-9-3p	0	2	0	4	6	14	6	2
hsa-miR-2355-3p : hsa-mir-2355	hsa-miR-2355-3p	23	45	32	21	8	9	11	0
hsa-miR-655-3p : hsa-mir-655	hsa-miR-655-3p	0	0	0	0	15	11	2	0
hsa-miR-4654 : hsa-mir-4654	hsa-miR-4654	0	6	0	0	3	9	0	15
hsa-miR-580-3p : hsa-mir-580	hsa-miR-580-3p	6	6	2	12	6	2	1	2
ebv-miR-BART5-3p : ebv-mir-BART5	ebv-miR-BART5-3p	36	20	6	7	14	42	16	2
hsa-miR-3197 : hsa-mir-3197	hsa-miR-3197	4	0	0	0	8	6	6	7
hsa-miR-4448 : hsa-mir-4448	hsa-miR-4448	19	0	1	0	2	15	3	7
hsa-miR-4504 : hsa-mir-4504	hsa-miR-4504	0	31	3	7	14	3	4	6
hsa-miR-6743-3p : hsa-mir-6743	hsa-miR-6743-3p	2	2	0	0	7	5	10	5
hsa-miR-6875-3p : hsa-mir-6875	hsa-miR-6875-3p	0	1	2	0	2	19	3	3
hsa-miR-410-5p : hsa-mir-410	hsa-miR-410-5p	0	0	0	0	0	13	14	0
hsa-miR-627-3p : hsa-mir-627	hsa-miR-627-3p	3	13	20	1	5	12	10	0
hsa-miR-4479 : hsa-mir-4479	hsa-miR-4479	15	19	6	0	6	10	2	8
hsa-miR-6514-5p : hsa-mir-6514	hsa-miR-6514-5p	21	4	1	0	12	3	3	8
hsa-miR-1237-3p : hsa-mir-1237	hsa-miR-1237-3p	10	1	0	0	1	9	9	7
hsa-miR-4797-3p : hsa-mir-4797	hsa-miR-4797-3p	6	9	27	10	10	10	0	6
hsa-miR-149-3p : hsa-mir-149	hsa-miR-149-3p	26	4	0	6	3	15	4	4
hsa-miR-6715b-3p : hsa-mir-6715b	hsa-miR-6715b-3p	0	0	0	0	4	7	11	4
hsa-miR-6882-5p : hsa-mir-6882	hsa-miR-6882-5p	12	2	0	2	7	12	3	4
hsa-miR-7114-5p : hsa-mir-7114	hsa-miR-7114-5p	10	0	0	0	0	5	17	4
hsa-miR-6772-3p : hsa-mir-6772	hsa-miR-6772-3p	13	24	0	0	10	5	8	3
hsa-miR-4470 : hsa-mir-4470	hsa-miR-4470	23	0	32	3	16	6	4	0
hsa-miR-450a-5p : hsa-mir-450a-1	hsa-miR-450a-5p	0	3	0	0	7	12	7	0
hsa-miR-4745-3p : hsa-mir-4745	hsa-miR-4745-3p	37	0	0	4	2	14	10	0
hsa-miR-4762-3p : hsa-mir-4762	hsa-miR-4762-3p	1	0	0	0	6	3	6	10
hsa-miR-1538 : hsa-mir-1538	hsa-miR-1538	18	6	0	0	5	4	7	9
hsa-miR-503-5p : hsa-mir-503	hsa-miR-503-5p	0	4	0	0	12	7	0	6
hsa-miR-6847-5p : hsa-mir-6847	hsa-miR-6847-5p	5	1	1	0	14	5	0	6
hsa-miR-548i : hsa-mir-548i-1	hsa-miR-548i	9	3	0	4	8	11	1	5
hsa-miR-4690-3p : hsa-mir-4690	hsa-miR-4690-3p	6	0	0	1	9	11	1	4
hsa-miR-4689 : hsa-mir-4689	hsa-miR-4689	5	1	2	7	10	0	14	1
hsa-miR-4725-3p : hsa-mir-4725	hsa-miR-4725-3p	10	2	4	0	3	7	1	13
hsa-miR-184 : hsa-mir-184	hsa-miR-184	3	3	4	1	26	43	40	2
hsa-miR-3651 : hsa-mir-3651	hsa-miR-3651	0	0	0	0	4	0	12	8
hsa-miR-6842-5p : hsa-mir-6842	hsa-miR-6842-5p	0	0	0	0	5	6	6	7
hsa-miR-3177-5p : hsa-mir-3177	hsa-miR-3177-5p	6	1	11	1	5	10	5	2
hsa-miR-6721-5p : hsa-mir-6721	hsa-miR-6721-5p	12	5	7	1	5	11	1	2
hsa-miR-378a-5p : hsa-mir-378a	hsa-miR-378a-5p	149	80	65	51	36	37	19	1
hsa-miR-130a-5p : hsa-mir-130a	hsa-miR-130a-5p	12	14	9	21	18	6	0	0
hsa-miR-518f-5p : hsa-mir-518f	hsa-miR-518f-5p	1	4	2	13	7	2	15	0
hsa-miR-548ad-5p : hsa-mir-548ae-2	hsa-miR-548ad-5p	24	19	2	8	7	10	7	0
hsa-miR-548ae-5p : hsa-mir-548ae-2	hsa-miR-548ae-5p	24	19	2	8	7	10	7	0
hsa-miR-6784-3p : hsa-mir-6784	hsa-miR-6784-3p	5	0	1	0	1	3	9	10
hsa-miR-765 : hsa-mir-765	hsa-miR-765	2	0	0	0	5	0	12	6
hsa-miR-3191-5p : hsa-mir-3191	hsa-miR-3191-5p	0	5	0	13	5	4	11	3
hsa-miR-181b-2-3p : hsa-mir-181b-2	hsa-miR-181b-2-3p	26	2	0	22	15	8	0	0
hsa-miR-3128 : hsa-mir-3128	hsa-miR-3128	10	0	6	4	9	8	6	0
hsa-miR-3189-3p : hsa-mir-3189	hsa-miR-3189-3p	31	3	0	14	0	15	8	0
hsa-miR-342-3p : hsa-mir-342	hsa-miR-342-3p	0	0	0	2	8	7	8	0
hsa-miR-4640-3p : hsa-mir-4640	hsa-miR-4640-3p	27	9	4	7	7	15	1	0
hsa-miR-4804-5p : hsa-mir-4804	hsa-miR-4804-5p	5	0	0	0	7	9	7	0
hsa-miR-491-3p : hsa-mir-491	hsa-miR-491-3p	0	0	0	2	18	5	0	0
hsa-miR-548ah-3p : hsa-mir-548p	hsa-miR-548ah-3p	0	0	0	0	0	23	0	0
hsa-miR-942-3p : hsa-mir-942	hsa-miR-942-3p	33	8	18	4	18	2	3	0
hsa-miR-523-3p : hsa-mir-523	hsa-miR-523-3p	0	0	1	0	9	1	2	10
hsa-miR-9901 : hsa-mir-9901	hsa-miR-9901	17	9	0	14	2	5	6	9
hsa-miR-122b-5p : hsa-mir-122b	hsa-miR-122b-5p	0	0	0	0	2	9	4	7
hsa-miR-502-5p : hsa-mir-502	hsa-miR-502-5p	24	33	40	48	27	5	3	1
hsa-miR-513c-5p : hsa-mir-513c	hsa-miR-513c-5p	0	1	0	0	6	11	1	4
hsa-miR-520b-3p : hsa-mir-520b	hsa-miR-520b-3p	0	0	0	0	9	0	9	4
hsa-miR-6885-3p : hsa-mir-6885	hsa-miR-6885-3p	0	3	6	0	2	2	14	4
hsa-miR-301a-3p : hsa-mir-301a	hsa-miR-301a-3p	16	31	10	43	20	28	2	1
hsa-miR-6741-5p : hsa-mir-6741	hsa-miR-6741-5p	6	0	1	2	5	15	1	1
hsa-miR-29b-1-5p : hsa-mir-29b-1	hsa-miR-29b-1-5p	115	45	24	39	5	6	11	0
hsa-miR-4660 : hsa-mir-4660	hsa-miR-4660	9	10	0	2	13	7	2	0
hsa-miR-4749-5p : hsa-mir-4749	hsa-miR-4749-5p	23	6	1	0	0	15	7	0
hsa-miR-4787-3p : hsa-mir-4787	hsa-miR-4787-3p	5	0	0	9	10	3	9	0
hsa-miR-6501-5p : hsa-mir-6501	hsa-miR-6501-5p	11	2	0	2	0	17	5	0
hsa-miR-6767-5p : hsa-mir-6767	hsa-miR-6767-5p	15	5	0	0	3	13	6	0
hsa-miR-6883-3p : hsa-mir-6883	hsa-miR-6883-3p	3	0	0	0	0	0	0	21
hsa-miR-525-5p : hsa-mir-525	hsa-miR-525-5p	2	0	0	7	7	3	0	11
hsa-miR-219b-5p : hsa-mir-219b	hsa-miR-219b-5p	14	3	0	15	4	0	8	9
hsa-miR-6773-5p : hsa-mir-6773	hsa-miR-6773-5p	0	0	0	0	9	0	6	6
hsa-miR-4754 : hsa-mir-4754	hsa-miR-4754	3	3	0	13	2	13	2	4
hsa-miR-6839-5p : hsa-mir-6839	hsa-miR-6839-5p	2	5	0	12	9	6	4	2
hsa-miR-1229-3p : hsa-mir-1229	hsa-miR-1229-3p	62	11	6	15	35	31	26	1
hsa-miR-1910-3p : hsa-mir-1910	hsa-miR-1910-3p	0	3	0	0	11	7	3	0
hsa-miR-6735-3p : hsa-mir-6735	hsa-miR-6735-3p	21	0	0	4	13	3	5	0
hsa-miR-6726-3p : hsa-mir-6726	hsa-miR-6726-3p	0	2	0	1	0	0	3	17
hsa-miR-6875-5p : hsa-mir-6875	hsa-miR-6875-5p	10	0	1	6	1	6	1	12
hsa-miR-224-5p : hsa-mir-224	hsa-miR-224-5p	0	0	0	1	4	3	6	7
hsa-miR-548ap-5p : hsa-mir-548j	hsa-miR-548ap-5p	22	20	27	9	17	29	8	1
hsa-miR-3690 : hsa-mir-3690-1	hsa-miR-3690	0	0	0	6	7	3	9	1
hsa-miR-1298-3p : hsa-mir-1298	hsa-miR-1298-3p	0	0	0	0	4	4	12	0
hsa-miR-3685 : hsa-mir-3685	hsa-miR-3685	4	0	0	0	18	2	0	0
hsa-miR-4655-5p : hsa-mir-4655	hsa-miR-4655-5p	0	1	1	0	8	0	12	0
hsa-miR-4708-3p : hsa-mir-4708	hsa-miR-4708-3p	2	7	3	1	1	12	7	0
hsa-miR-4709-3p : hsa-mir-4709	hsa-miR-4709-3p	0	0	0	0	0	11	9	0
hsa-miR-6852-5p : hsa-mir-6852	hsa-miR-6852-5p	2	0	0	0	0	12	8	0
hsa-miR-940 : hsa-mir-940	hsa-miR-940	18	5	14	1	12	3	5	0
hsa-miR-892c-3p : hsa-mir-892c	hsa-miR-892c-3p	0	0	0	0	0	4	1	14
hsa-miR-6804-5p : hsa-mir-6804	hsa-miR-6804-5p	7	1	10	0	1	3	4	11
hsa-miR-506-5p : hsa-mir-506	hsa-miR-506-5p	0	0	0	0	0	2	8	9
hsa-miR-5187-5p : hsa-mir-5187	hsa-miR-5187-5p	1	5	0	0	6	1	5	7
hsa-miR-5690 : hsa-mir-5690	hsa-miR-5690	0	1	0	0	9	3	0	7
hsa-miR-4684-5p : hsa-mir-4684	hsa-miR-4684-5p	4	0	0	3	1	12	0	6
hsa-miR-6792-5p : hsa-mir-6792	hsa-miR-6792-5p	0	0	0	1	3	8	2	6
hsa-miR-6511a-5p : hsa-mir-6511a-1	hsa-miR-6511a-5p	29	14	0	0	3	11	0	5
hsa-miR-337-5p : hsa-mir-337	hsa-miR-337-5p	0	0	0	0	4	11	0	4
hsa-miR-4688 : hsa-mir-4688	hsa-miR-4688	19	0	0	0	11	2	3	3
hsa-miR-1238-3p : hsa-mir-1238	hsa-miR-1238-3p	0	0	0	0	0	1	16	2
hsa-miR-451a : hsa-mir-451a	hsa-miR-451a	0	0	0	0	15	2	0	2
hsa-miR-548j-5p : hsa-mir-548j	hsa-miR-548j-5p	22	20	27	9	17	29	8	1
hsa-miR-7850-5p : hsa-mir-7850	hsa-miR-7850-5p	0	0	0	0	3	13	1	2
hsa-miR-4429 : hsa-mir-4429	hsa-miR-4429	3	0	2	1	1	2	15	1
hsa-miR-548q : hsa-mir-548q	hsa-miR-548q	4	4	2	18	4	14	0	1
hsa-miR-3116 : hsa-mir-3116-1	hsa-miR-3116	0	1	4	4	10	6	3	0
hsa-miR-376c-3p : hsa-mir-376c	hsa-miR-376c-3p	4	0	0	0	9	10	0	0
hsa-miR-3939 : hsa-mir-3939	hsa-miR-3939	11	11	25	3	5	12	2	0
hsa-miR-4440 : hsa-mir-4440	hsa-miR-4440	1	13	0	0	1	4	14	0
hsa-miR-548h-5p : hsa-mir-548h-1	hsa-miR-548h-5p	0	3	0	0	9	10	0	0
hsa-miR-6130 : hsa-mir-6130	hsa-miR-6130	2	2	1	1	8	9	2	0
hsa-miR-4637 : hsa-mir-4637	hsa-miR-4637	0	0	0	0	0	0	0	18
hsa-miR-4507 : hsa-mir-4507	hsa-miR-4507	0	0	0	0	4	0	7	7
hsa-miR-4793-3p : hsa-mir-4793	hsa-miR-4793-3p	0	0	11	0	2	7	3	6
hsa-miR-1294 : hsa-mir-1294	hsa-miR-1294	31	8	0	10	9	5	0	4
hsa-miR-1227-3p : hsa-mir-1227	hsa-miR-1227-3p	0	3	0	1	9	6	2	1
hsa-miR-4435 : hsa-mir-4435-1	hsa-miR-4435	24	5	4	7	4	13	0	1
hsa-miR-4758-3p : hsa-mir-4758	hsa-miR-4758-3p	9	2	0	14	2	8	7	1
hsa-miR-3194-3p : hsa-mir-3194	hsa-miR-3194-3p	0	0	0	0	10	8	0	0
hsa-miR-4517 : hsa-mir-4517	hsa-miR-4517	7	19	11	19	13	5	0	0
hsa-miR-6733-5p : hsa-mir-6733	hsa-miR-6733-5p	15	18	0	0	13	3	2	0
hsa-miR-219a-5p : hsa-mir-219a-1	hsa-miR-219a-5p	0	2	0	0	7	1	0	9
hsa-miR-448 : hsa-mir-448	hsa-miR-448	0	4	0	0	7	1	0	9
hsa-miR-30c-2-3p : hsa-mir-30c-2	hsa-miR-30c-2-3p	0	0	1	0	2	1	6	8
hsa-miR-1193 : hsa-mir-1193	hsa-miR-1193	0	0	0	0	0	1	9	7
hsa-miR-6798-3p : hsa-mir-6798	hsa-miR-6798-3p	5	4	21	7	5	15	9	1
hsa-miR-652-5p : hsa-mir-652	hsa-miR-652-5p	1	9	0	13	13	0	0	4
hsa-miR-6848-5p : hsa-mir-6848	hsa-miR-6848-5p	0	0	0	0	2	3	8	4
hsa-miR-6734-5p : hsa-mir-6734	hsa-miR-6734-5p	10	1	0	0	4	10	0	3
hsa-miR-33a-5p : hsa-mir-33a	hsa-miR-33a-5p	0	0	0	1	2	5	8	2
hsa-miR-3124-5p : hsa-mir-3124	hsa-miR-3124-5p	6	0	7	9	8	9	0	0
hsa-miR-548aa : hsa-mir-548aa-1	hsa-miR-548aa	11	2	4	1	11	6	0	0
hsa-miR-548t-3p : hsa-mir-548aa-1	hsa-miR-548t-3p	11	2	4	1	11	6	0	0
hsa-miR-668-3p : hsa-mir-668	hsa-miR-668-3p	0	0	0	0	0	5	12	0
hsa-miR-6770-3p : hsa-mir-6770-1	hsa-miR-6770-3p	3	9	12	2	3	6	8	0
hsa-miR-6806-3p : hsa-mir-6806	hsa-miR-6806-3p	0	8	1	9	1	6	10	0
hsa-miR-6827-5p : hsa-mir-6827	hsa-miR-6827-5p	7	6	0	5	0	5	0	11
hsa-miR-4738-3p : hsa-mir-4738	hsa-miR-4738-3p	3	0	0	0	2	3	3	8
hsa-miR-548f-3p : hsa-mir-548f-4	hsa-miR-548f-3p	0	0	0	0	6	5	1	4
hsa-miR-20a-3p : hsa-mir-20a	hsa-miR-20a-3p	18	29	15	15	5	8	0	3
hsa-miR-7705 : hsa-mir-7705	hsa-miR-7705	5	12	0	2	2	5	6	3
hsa-miR-5090 : hsa-mir-5090	hsa-miR-5090	8	0	0	0	2	2	10	2
hsa-miR-642b-5p : hsa-mir-642b	hsa-miR-642b-5p	1	0	0	3	1	7	6	2
hsa-miR-129-1-3p : hsa-mir-129-1	hsa-miR-129-1-3p	0	0	0	0	13	2	0	1
hsa-miR-187-3p : hsa-mir-187	hsa-miR-187-3p	0	4	0	1	2	8	5	1
hsa-miR-584-3p : hsa-mir-584	hsa-miR-584-3p	7	1	0	0	10	3	2	1
hsa-miR-939-5p : hsa-mir-939	hsa-miR-939-5p	18	0	0	0	3	10	2	1
hsa-miR-3619-5p : hsa-mir-3619	hsa-miR-3619-5p	2	4	0	0	7	7	2	0
hsa-miR-4791 : hsa-mir-4791	hsa-miR-4791	0	0	0	0	15	1	0	0
hsa-miR-542-3p : hsa-mir-542	hsa-miR-542-3p	0	0	0	0	3	9	4	0
hsa-miR-5582-3p : hsa-mir-5582	hsa-miR-5582-3p	5	20	1	4	13	1	2	0
hsa-miR-627-5p : hsa-mir-627	hsa-miR-627-5p	25	4	9	3	8	5	3	0
hsa-miR-660-3p : hsa-mir-660	hsa-miR-660-3p	27	28	3	20	8	8	0	0
hsa-miR-135a-3p : hsa-mir-135a-1	hsa-miR-135a-3p	0	0	0	0	0	9	1	5
hsa-miR-6857-3p : hsa-mir-6857	hsa-miR-6857-3p	6	0	0	0	1	4	6	4
hsa-miR-1228-3p : hsa-mir-1228	hsa-miR-1228-3p	23	0	1	2	6	8	0	1
hsa-miR-6755-5p : hsa-mir-6755	hsa-miR-6755-5p	3	0	0	0	7	7	0	1
hsa-miR-152-5p : hsa-mir-152	hsa-miR-152-5p	0	13	0	0	1	10	4	0
hsa-miR-218-5p : hsa-mir-218-2	hsa-miR-218-5p	0	0	0	0	15	0	0	0
hsa-miR-26a-1-3p : hsa-mir-26a-1	hsa-miR-26a-1-3p	17	4	10	7	9	6	0	0
hsa-miR-3133 : hsa-mir-3133	hsa-miR-3133	1	3	0	0	1	14	0	0
hsa-miR-3157-5p : hsa-mir-3157	hsa-miR-3157-5p	17	4	22	6	6	9	0	0
hsa-miR-518f-3p : hsa-mir-518f	hsa-miR-518f-3p	1	2	0	0	12	0	3	0
hsa-miR-6874-3p : hsa-mir-6874	hsa-miR-6874-3p	0	0	0	0	1	1	0	12
hsa-miR-937-5p : hsa-mir-937	hsa-miR-937-5p	7	0	15	7	3	0	0	11
hsa-miR-7111-3p : hsa-mir-7111	hsa-miR-7111-3p	16	0	4	4	2	5	0	7
hsa-miR-4658 : hsa-mir-4658	hsa-miR-4658	1	1	0	0	4	4	2	4
hsa-miR-4508 : hsa-mir-4508	hsa-miR-4508	2	3	7	0	1	6	5	2
hsa-miR-616-3p : hsa-mir-616	hsa-miR-616-3p	6	2	15	0	1	9	3	1
hsa-miR-203a-5p : hsa-mir-203a	hsa-miR-203a-5p	1	5	17	6	10	4	0	0
hsa-miR-2467-3p : hsa-mir-2467	hsa-miR-2467-3p	3	0	0	0	7	7	0	0
hsa-miR-3130-5p : hsa-mir-3130-1	hsa-miR-3130-5p	3	3	19	4	5	2	7	0
hsa-miR-4474-3p : hsa-mir-4474	hsa-miR-4474-3p	2	3	1	15	7	5	2	0
hsa-miR-548ad-5p : hsa-mir-548ay	hsa-miR-548ad-5p	16	12	6	7	5	9	0	0
hsa-miR-548ae-5p : hsa-mir-548ay	hsa-miR-548ae-5p	16	12	6	7	5	9	0	0
hsa-miR-548ay-5p : hsa-mir-548ay	hsa-miR-548ay-5p	16	12	6	7	5	9	0	0
hsa-miR-664b-3p : hsa-mir-664b	hsa-miR-664b-3p	18	5	7	4	9	5	0	0
hsa-miR-6754-3p : hsa-mir-6754	hsa-miR-6754-3p	0	0	0	0	7	1	6	0
hsa-miR-6855-3p : hsa-mir-6855	hsa-miR-6855-3p	11	3	7	0	7	7	0	0
hsa-let-7c-3p : hsa-let-7c	hsa-let-7c-3p	0	0	0	0	0	0	5	8
hsa-miR-4667-5p : hsa-mir-4667	hsa-miR-4667-5p	10	0	0	1	2	3	0	8
hsa-miR-3925-3p : hsa-mir-3925	hsa-miR-3925-3p	0	0	0	0	1	6	0	6
hsa-miR-1257 : hsa-mir-1257	hsa-miR-1257	24	4	77	0	0	0	8	5
hsa-miR-3922-3p : hsa-mir-3922	hsa-miR-3922-3p	0	0	13	0	9	1	0	3
hsa-miR-5094 : hsa-mir-5094	hsa-miR-5094	12	0	6	7	6	4	0	3
hsa-miR-371b-5p : hsa-mir-371b	hsa-miR-371b-5p	0	0	0	0	1	10	0	2
hsa-miR-23c : hsa-mir-23c	hsa-miR-23c	3	4	1	4	6	6	1	0
hsa-miR-3173-3p : hsa-mir-3173	hsa-miR-3173-3p	6	0	4	1	3	6	4	0
hsa-miR-3689a-5p : hsa-mir-3689a	hsa-miR-3689a-5p	0	1	0	0	6	7	0	0
hsa-miR-3689b-5p : hsa-mir-3689a	hsa-miR-3689b-5p	0	1	0	0	6	7	0	0
hsa-miR-3689e : hsa-mir-3689a	hsa-miR-3689e	0	1	0	0	6	7	0	0
hsa-miR-3941 : hsa-mir-3941	hsa-miR-3941	0	0	22	0	3	1	9	0
hsa-miR-4436b-5p : hsa-mir-4436b-1	hsa-miR-4436b-5p	4	1	0	2	0	13	0	0
hsa-miR-4659a-5p : hsa-mir-4659a	hsa-miR-4659a-5p	1	6	0	0	5	5	3	0
hsa-miR-4764-5p : hsa-mir-4764	hsa-miR-4764-5p	3	0	0	0	2	7	4	0
hsa-miR-4797-5p : hsa-mir-4797	hsa-miR-4797-5p	0	9	0	6	3	9	1	0
hsa-miR-496 : hsa-mir-496	hsa-miR-496	0	0	0	0	9	3	1	0
hsa-miR-548ap-3p : hsa-mir-548aa-1	hsa-miR-548ap-3p	6	2	3	1	10	3	0	0
hsa-miR-549a-3p : hsa-mir-549a	hsa-miR-549a-3p	0	2	2	6	9	4	0	0
hsa-miR-656-3p : hsa-mir-656	hsa-miR-656-3p	0	0	0	0	1	7	5	0
hsa-miR-6729-5p : hsa-mir-6729	hsa-miR-6729-5p	3	2	0	0	0	13	0	0
hsa-miR-6761-3p : hsa-mir-6761	hsa-miR-6761-3p	4	0	0	0	0	0	13	0
hsa-miR-1236-3p : hsa-mir-1236	hsa-miR-1236-3p	5	7	0	1	0	2	0	10
hsa-miR-4769-3p : hsa-mir-4769	hsa-miR-4769-3p	0	0	0	0	0	3	0	9
hsa-miR-3664-5p : hsa-mir-3664	hsa-miR-3664-5p	5	5	0	0	4	0	0	8
hsa-miR-4436b-3p : hsa-mir-4436b-1	hsa-miR-4436b-3p	28	0	6	0	2	2	0	8
hsa-miR-548ar-3p : hsa-mir-548ar	hsa-miR-548ar-3p	10	30	10	7	5	8	7	1
ebv-miR-BART15 : ebv-mir-BART15	ebv-miR-BART15	7	7	0	7	6	3	0	3
hsa-miR-6825-5p : hsa-mir-6825	hsa-miR-6825-5p	8	0	0	0	0	4	5	3
hsa-miR-135a-5p : hsa-mir-135a-1	hsa-miR-135a-5p	0	5	0	3	4	4	2	2
hsa-miR-514b-3p : hsa-mir-514b	hsa-miR-514b-3p	0	0	0	0	6	3	1	2
hsa-miR-6513-3p : hsa-mir-6513	hsa-miR-6513-3p	10	1	15	7	1	6	1	1
hsa-miR-5000-3p : hsa-mir-5000	hsa-miR-5000-3p	0	5	0	0	1	10	0	1
hsa-miR-6892-5p : hsa-mir-6892	hsa-miR-6892-5p	2	0	15	0	2	6	3	1
hsa-miR-1299 : hsa-mir-1299	hsa-miR-1299	0	14	0	0	0	3	9	0
hsa-miR-196a-3p : hsa-mir-196a-2	hsa-miR-196a-3p	2	0	0	0	12	0	0	0
hsa-miR-302c-5p : hsa-mir-302c	hsa-miR-302c-5p	47	0	4	3	6	1	5	0
hsa-miR-3130-3p : hsa-mir-3130-1	hsa-miR-3130-3p	6	1	4	0	1	11	0	0
hsa-miR-3682-3p : hsa-mir-3682	hsa-miR-3682-3p	0	0	7	4	1	2	9	0
hsa-miR-3692-5p : hsa-mir-3692	hsa-miR-3692-5p	3	0	0	1	6	0	6	0
hsa-miR-380-3p : hsa-mir-380	hsa-miR-380-3p	0	0	0	0	4	8	0	0
hsa-miR-499b-5p : hsa-mir-499b	hsa-miR-499b-5p	6	18	0	4	6	5	1	0
hsa-miR-6720-3p : hsa-mir-6720	hsa-miR-6720-3p	0	0	0	0	6	6	0	0
hsa-miR-6819-3p : hsa-mir-6819	hsa-miR-6819-3p	3	0	11	0	6	3	3	0
hsa-miR-933 : hsa-mir-933	hsa-miR-933	4	9	14	2	4	8	0	0
hsa-miR-6728-3p : hsa-mir-6728	hsa-miR-6728-3p	8	0	0	0	0	1	0	10
hsa-miR-1911-5p : hsa-mir-1911	hsa-miR-1911-5p	5	3	0	3	3	1	0	7
hsa-miR-1909-5p : hsa-mir-1909	hsa-miR-1909-5p	8	0	9	17	0	4	1	6
hsa-miR-3960 : hsa-mir-3960	hsa-miR-3960	4	0	5	5	0	4	1	6
hsa-miR-3155a : hsa-mir-3155a	hsa-miR-3155a	19	1	2	0	1	5	0	5
hsa-miR-3155b : hsa-mir-3155a	hsa-miR-3155b	19	1	2	0	1	5	0	5
hsa-miR-548j-3p : hsa-mir-548j	hsa-miR-548j-3p	0	0	6	12	2	0	5	4
hsa-miR-1914-3p : hsa-mir-1914	hsa-miR-1914-3p	0	0	0	0	1	4	4	2
hsa-miR-521 : hsa-mir-521-1	hsa-miR-521	2	1	0	10	2	7	0	2
hsa-miR-190a-5p : hsa-mir-190a	hsa-miR-190a-5p	9	7	13	6	36	10	4	1
hsa-miR-3115 : hsa-mir-3115	hsa-miR-3115	5	0	0	5	5	4	2	0
hsa-miR-3139 : hsa-mir-3139	hsa-miR-3139	0	0	4	12	5	5	1	0
hsa-miR-3619-3p : hsa-mir-3619	hsa-miR-3619-3p	2	1	0	0	0	4	7	0
hsa-miR-4662a-5p : hsa-mir-4662a	hsa-miR-4662a-5p	0	0	0	0	3	4	4	0
hsa-miR-4781-3p : hsa-mir-4781	hsa-miR-4781-3p	0	0	0	2	2	9	0	0
hsa-miR-4783-3p : hsa-mir-4783	hsa-miR-4783-3p	4	0	0	0	0	0	11	0
hsa-miR-498-5p : hsa-mir-498	hsa-miR-498-5p	0	0	0	2	11	0	0	0
hsa-miR-592 : hsa-mir-592	hsa-miR-592	0	0	0	0	9	2	0	0
hsa-miR-6854-3p : hsa-mir-6854	hsa-miR-6854-3p	1	0	0	0	10	1	0	0
hsa-miR-6880-5p : hsa-mir-6880	hsa-miR-6880-5p	0	8	0	0	11	0	0	0
hsa-miR-6880-3p : hsa-mir-6880	hsa-miR-6880-3p	0	0	0	0	0	0	0	10
hsa-miR-4667-3p : hsa-mir-4667	hsa-miR-4667-3p	0	0	0	0	0	1	5	4
hsa-miR-4750-5p : hsa-mir-4750	hsa-miR-4750-5p	10	0	0	6	0	1	5	4
hsa-miR-1234-3p : hsa-mir-1234	hsa-miR-1234-3p	7	3	11	2	5	2	0	3
hsa-miR-29a-5p : hsa-mir-29a	hsa-miR-29a-5p	5	14	6	14	2	6	0	2
hsa-miR-4647 : hsa-mir-4647	hsa-miR-4647	0	0	0	0	3	5	0	2
hsa-miR-4725-5p : hsa-mir-4725	hsa-miR-4725-5p	8	0	0	0	5	1	2	2
hsa-miR-6892-3p : hsa-mir-6892	hsa-miR-6892-3p	0	2	0	0	3	6	0	1
hsa-miR-1-3p : hsa-mir-1-2	hsa-miR-1-3p	0	0	0	0	0	0	10	0
hsa-miR-1289 : hsa-mir-1289-1	hsa-miR-1289	1	2	13	1	4	6	0	0
hsa-miR-135a-5p : hsa-mir-135a-2	hsa-miR-135a-5p	0	0	0	0	0	5	5	0
hsa-miR-219a-2-3p : hsa-mir-219a-2	hsa-miR-219a-2-3p	0	0	0	0	8	0	2	0
hsa-miR-301b-5p : hsa-mir-301b	hsa-miR-301b-5p	4	7	0	15	1	9	0	0
hsa-miR-3143 : hsa-mir-3143	hsa-miR-3143	4	3	8	4	6	4	0	0
hsa-miR-323b-5p : hsa-mir-323b	hsa-miR-323b-5p	0	0	0	0	0	10	0	0
hsa-miR-3664-3p : hsa-mir-3664	hsa-miR-3664-3p	15	5	8	4	6	4	0	0
hsa-miR-548av-3p : hsa-mir-548av	hsa-miR-548av-3p	10	11	4	14	6	3	1	0
hsa-miR-548s : hsa-mir-548s	hsa-miR-548s	3	0	2	0	0	10	0	0
hsa-miR-552-5p : hsa-mir-552	hsa-miR-552-5p	0	0	10	0	2	8	0	0
hsa-miR-6505-5p : hsa-mir-6505	hsa-miR-6505-5p	4	7	9	0	5	5	0	0
hsa-miR-6858-3p : hsa-mir-6858	hsa-miR-6858-3p	7	0	0	2	9	1	0	0
hsa-miR-6887-3p : hsa-mir-6887	hsa-miR-6887-3p	0	0	0	0	0	0	10	0
hsa-miR-767-3p : hsa-mir-767	hsa-miR-767-3p	0	1	0	0	5	5	0	0
hsa-miR-204-3p : hsa-mir-204	hsa-miR-204-3p	0	0	0	0	0	0	0	9
hsa-miR-7111-5p : hsa-mir-7111	hsa-miR-7111-5p	4	0	0	0	0	0	0	9
hsa-miR-3678-3p : hsa-mir-3678	hsa-miR-3678-3p	0	0	0	0	0	4	0	5
hsa-miR-4763-5p : hsa-mir-4763	hsa-miR-4763-5p	0	0	0	0	2	0	3	4
hsa-miR-548ao-3p : hsa-mir-548ao	hsa-miR-548ao-3p	0	0	5	0	5	0	0	4
hsa-miR-7703 : hsa-mir-7703	hsa-miR-7703	0	0	0	0	0	0	5	4
hsa-miR-5004-3p : hsa-mir-5004	hsa-miR-5004-3p	0	0	0	0	3	3	0	3
hsa-miR-6509-5p : hsa-mir-6509	hsa-miR-6509-5p	1	0	0	0	2	2	2	3
hsa-miR-3940-5p : hsa-mir-3940	hsa-miR-3940-5p	49	6	7	2	3	2	6	1
hsa-miR-1255b-5p : hsa-mir-1255b-1	hsa-miR-1255b-5p	10	0	0	20	6	1	0	2
hsa-miR-6818-3p : hsa-mir-6818	hsa-miR-6818-3p	4	14	0	9	2	4	1	2
ebv-miR-BART20-3p : ebv-mir-BART20	ebv-miR-BART20-3p	14	0	17	4	8	0	0	1
hsa-miR-1976 : hsa-mir-1976	hsa-miR-1976	0	0	0	1	3	2	3	1
hsa-miR-4707-5p : hsa-mir-4707	hsa-miR-4707-5p	77	8	52	1	5	14	10	1
hsa-miR-6862-3p : hsa-mir-6862-1	hsa-miR-6862-3p	8	0	0	5	2	6	0	1
hsa-miR-1909-3p : hsa-mir-1909	hsa-miR-1909-3p	33	5	9	0	4	0	5	0
hsa-miR-1911-3p : hsa-mir-1911	hsa-miR-1911-3p	0	4	1	0	0	9	0	0
hsa-miR-1972 : hsa-mir-1972-1	hsa-miR-1972	10	5	3	2	4	2	3	0
hsa-miR-3137 : hsa-mir-3137	hsa-miR-3137	0	0	0	0	6	3	0	0
hsa-miR-33a-3p : hsa-mir-33a	hsa-miR-33a-3p	7	3	0	1	0	0	9	0
hsa-miR-3942-5p : hsa-mir-3942	hsa-miR-3942-5p	2	0	0	0	3	0	6	0
hsa-miR-4672 : hsa-mir-4672	hsa-miR-4672	0	0	0	0	0	9	0	0
hsa-miR-4687-5p : hsa-mir-4687	hsa-miR-4687-5p	3	0	0	0	3	0	6	0
hsa-miR-4706 : hsa-mir-4706	hsa-miR-4706	1	0	0	0	5	4	0	0
hsa-miR-4709-5p : hsa-mir-4709	hsa-miR-4709-5p	4	0	6	0	2	5	2	0
hsa-miR-4753-5p : hsa-mir-4753	hsa-miR-4753-5p	5	0	0	0	0	6	3	0
hsa-miR-512-5p : hsa-mir-512-1	hsa-miR-512-5p	0	0	0	0	7	0	2	0
hsa-miR-518c-3p : hsa-mir-518c	hsa-miR-518c-3p	0	0	0	0	8	1	0	0
hsa-miR-665 : hsa-mir-665	hsa-miR-665	0	0	0	0	2	7	0	0
hsa-miR-6761-5p : hsa-mir-6761	hsa-miR-6761-5p	11	0	0	0	0	6	3	0
hsa-miR-6820-5p : hsa-mir-6820	hsa-miR-6820-5p	8	0	8	2	0	8	1	0
hsa-miR-6826-5p : hsa-mir-6826	hsa-miR-6826-5p	7	3	13	0	0	7	2	0
hsa-miR-6837-5p : hsa-mir-6837	hsa-miR-6837-5p	0	1	0	0	1	6	2	0
hsa-miR-6889-5p : hsa-mir-6889	hsa-miR-6889-5p	5	0	0	0	0	2	7	0
hsa-miR-1295b-5p : hsa-mir-1295b	hsa-miR-1295b-5p	0	0	0	0	0	0	0	8
hsa-miR-4516 : hsa-mir-4516	hsa-miR-4516	0	0	0	0	1	0	0	7
hsa-miR-4733-3p : hsa-mir-4733	hsa-miR-4733-3p	0	0	0	0	1	0	2	5
hsa-miR-6821-5p : hsa-mir-6821	hsa-miR-6821-5p	0	0	0	0	2	0	2	4
hsa-miR-6834-5p : hsa-mir-6834	hsa-miR-6834-5p	5	0	0	0	2	2	0	4
hsa-miR-6732-3p : hsa-mir-6732	hsa-miR-6732-3p	1	0	1	0	2	3	0	3
hsa-miR-887-3p : hsa-mir-887	hsa-miR-887-3p	0	0	0	0	5	0	0	3
hsa-miR-412-3p : hsa-mir-412	hsa-miR-412-3p	0	0	0	0	0	4	3	1
hsa-miR-5585-3p : hsa-mir-5585	hsa-miR-5585-3p	21	9	14	8	0	5	2	1
hsa-miR-6855-5p : hsa-mir-6855	hsa-miR-6855-5p	0	0	0	0	3	3	1	1
hsa-miR-10400-5p : hsa-mir-10400	hsa-miR-10400-5p	9	0	0	0	5	3	0	0
hsa-miR-12114 : hsa-mir-12114	hsa-miR-12114	0	0	0	19	8	0	0	0
hsa-miR-124-5p : hsa-mir-124-1	hsa-miR-124-5p	0	0	0	0	7	1	0	0
hsa-miR-126-5p : hsa-mir-126	hsa-miR-126-5p	0	0	0	0	1	7	0	0
hsa-miR-1302 : hsa-mir-1302-1	hsa-miR-1302	0	0	0	0	2	6	0	0
hsa-miR-1827 : hsa-mir-1827	hsa-miR-1827	0	3	0	1	1	5	2	0
hsa-miR-3149 : hsa-mir-3149	hsa-miR-3149	0	0	7	2	3	2	3	0
hsa-miR-3193 : hsa-mir-3193	hsa-miR-3193	3	0	0	0	3	0	5	0
hsa-miR-340-5p : hsa-mir-340	hsa-miR-340-5p	0	0	0	0	2	6	0	0
hsa-miR-3617-5p : hsa-mir-3617	hsa-miR-3617-5p	3	0	0	12	3	2	3	0
hsa-miR-4640-5p : hsa-mir-4640	hsa-miR-4640-5p	1	6	15	0	3	5	0	0
hsa-miR-4676-5p : hsa-mir-4676	hsa-miR-4676-5p	1	14	5	0	4	4	0	0
hsa-miR-4695-3p : hsa-mir-4695	hsa-miR-4695-3p	0	0	0	0	0	0	8	0
hsa-miR-4768-3p : hsa-mir-4768	hsa-miR-4768-3p	1	0	4	0	6	2	0	0
hsa-miR-4768-5p : hsa-mir-4768	hsa-miR-4768-5p	11	4	13	5	8	0	0	0
hsa-miR-4802-3p : hsa-mir-4802	hsa-miR-4802-3p	10	4	0	5	0	8	0	0
hsa-miR-494-5p : hsa-mir-494	hsa-miR-494-5p	0	0	0	0	3	5	0	0
hsa-miR-545-5p : hsa-mir-545	hsa-miR-545-5p	0	0	0	0	0	0	8	0
hsa-miR-6739-3p : hsa-mir-6739	hsa-miR-6739-3p	0	0	0	0	8	0	0	0
hsa-miR-6745 : hsa-mir-6745	hsa-miR-6745	0	0	0	0	0	0	8	0
hsa-miR-6746-3p : hsa-mir-6746	hsa-miR-6746-3p	0	5	0	1	6	0	2	0
hsa-miR-6749-3p : hsa-mir-6749	hsa-miR-6749-3p	0	1	0	0	0	8	0	0
hsa-miR-6780b-3p : hsa-mir-6780b	hsa-miR-6780b-3p	0	0	0	0	0	3	5	0
hsa-miR-6782-3p : hsa-mir-6782	hsa-miR-6782-3p	1	0	0	0	1	5	2	0
hsa-miR-6789-5p : hsa-mir-6789	hsa-miR-6789-5p	3	0	0	0	2	6	0	0
hsa-miR-6833-3p : hsa-mir-6833	hsa-miR-6833-3p	0	0	0	0	2	6	0	0
hsa-miR-6895-5p : hsa-mir-6895	hsa-miR-6895-5p	0	0	11	0	0	0	8	0
hsa-miR-885-5p : hsa-mir-885	hsa-miR-885-5p	0	0	0	0	2	4	2	0
hsa-miR-6769b-3p : hsa-mir-6769b	hsa-miR-6769b-3p	0	0	0	0	0	0	0	7
hsa-miR-4999-5p : hsa-mir-4999	hsa-miR-4999-5p	4	0	0	0	0	2	0	5
hsa-miR-6764-5p : hsa-mir-6764	hsa-miR-6764-5p	1	0	0	0	2	1	0	4
hsa-miR-499b-3p : hsa-mir-499b	hsa-miR-499b-3p	0	4	0	0	3	0	1	3
hsa-miR-510-5p : hsa-mir-510	hsa-miR-510-5p	0	0	0	0	4	0	0	3
hsa-miR-548t-5p : hsa-mir-548t	hsa-miR-548t-5p	4	7	0	8	2	2	0	3
hsa-miR-450a-2-3p : hsa-mir-450a-2	hsa-miR-450a-2-3p	0	0	0	0	0	5	0	2
hsa-miR-519d-5p : hsa-mir-519d	hsa-miR-519d-5p	12	0	0	0	3	2	0	2
hsa-miR-5698 : hsa-mir-5698	hsa-miR-5698	0	3	0	0	0	1	4	2
hsa-miR-3199 : hsa-mir-3199-1	hsa-miR-3199	0	3	0	0	2	0	4	1
hsa-miR-11399 : hsa-mir-11399	hsa-miR-11399	0	0	0	0	4	2	1	0
hsa-miR-1263 : hsa-mir-1263	hsa-miR-1263	1	0	0	0	0	0	7	0
hsa-miR-154-5p : hsa-mir-154	hsa-miR-154-5p	0	0	0	0	0	7	0	0
hsa-miR-1913 : hsa-mir-1913	hsa-miR-1913	0	0	0	0	2	2	3	0
hsa-miR-193a-3p : hsa-mir-193a	hsa-miR-193a-3p	8	7	6	0	5	2	0	0
hsa-miR-215-3p : hsa-mir-215	hsa-miR-215-3p	0	0	0	0	7	0	0	0
hsa-miR-2355-5p : hsa-mir-2355	hsa-miR-2355-5p	1	11	0	0	0	7	0	0
hsa-miR-3192-3p : hsa-mir-3192	hsa-miR-3192-3p	0	0	0	0	0	7	0	0
hsa-miR-345-3p : hsa-mir-345	hsa-miR-345-3p	0	0	0	5	7	0	0	0
hsa-miR-34c-3p : hsa-mir-34c	hsa-miR-34c-3p	0	0	0	0	4	3	0	0
hsa-miR-377-3p : hsa-mir-377	hsa-miR-377-3p	0	0	0	0	0	7	0	0
hsa-miR-3911 : hsa-mir-3911	hsa-miR-3911	3	1	0	13	0	2	5	0
hsa-miR-3925-5p : hsa-mir-3925	hsa-miR-3925-5p	0	0	0	5	1	6	0	0
hsa-miR-4485-5p : hsa-mir-4485	hsa-miR-4485-5p	0	0	0	0	0	0	7	0
hsa-miR-449a : hsa-mir-449a	hsa-miR-449a	2	5	0	2	2	0	5	0
hsa-miR-4511 : hsa-mir-4511	hsa-miR-4511	1	0	3	0	0	7	0	0
hsa-miR-4653-3p : hsa-mir-4653	hsa-miR-4653-3p	4	0	0	0	0	7	0	0
hsa-miR-4687-3p : hsa-mir-4687	hsa-miR-4687-3p	3	0	0	0	0	4	3	0
hsa-miR-4713-3p : hsa-mir-4713	hsa-miR-4713-3p	0	0	0	6	4	3	0	0
hsa-miR-4717-3p : hsa-mir-4717	hsa-miR-4717-3p	3	1	5	2	2	2	3	0
hsa-miR-4727-3p : hsa-mir-4727	hsa-miR-4727-3p	0	0	0	0	0	7	0	0
hsa-miR-4758-5p : hsa-mir-4758	hsa-miR-4758-5p	0	0	0	0	1	6	0	0
hsa-miR-4761-3p : hsa-mir-4761	hsa-miR-4761-3p	2	0	0	0	7	0	0	0
hsa-miR-514b-5p : hsa-mir-514b	hsa-miR-514b-5p	0	0	0	0	0	7	0	0
hsa-miR-524-5p : hsa-mir-524	hsa-miR-524-5p	0	0	0	9	4	3	0	0
hsa-miR-548at-5p : hsa-mir-548at	hsa-miR-548at-5p	2	1	0	0	2	3	2	0
hsa-miR-624-5p : hsa-mir-624	hsa-miR-624-5p	11	13	0	18	5	2	0	0
hsa-miR-6500-3p : hsa-mir-6500	hsa-miR-6500-3p	0	0	0	0	7	0	0	0
hsa-miR-6513-5p : hsa-mir-6513	hsa-miR-6513-5p	0	0	0	0	0	7	0	0
hsa-miR-655-5p : hsa-mir-655	hsa-miR-655-5p	0	0	0	0	5	1	1	0
hsa-miR-6736-5p : hsa-mir-6736	hsa-miR-6736-5p	1	0	0	6	4	1	2	0
hsa-miR-6750-5p : hsa-mir-6750	hsa-miR-6750-5p	0	0	0	0	4	0	3	0
hsa-miR-6802-5p : hsa-mir-6802	hsa-miR-6802-5p	1	0	2	0	0	3	4	0
hsa-miR-6820-3p : hsa-mir-6820	hsa-miR-6820-3p	1	3	0	0	3	0	4	0
hsa-miR-6830-3p : hsa-mir-6830	hsa-miR-6830-3p	0	0	0	0	0	6	1	0
hsa-miR-6865-3p : hsa-mir-6865	hsa-miR-6865-3p	0	1	0	0	0	7	0	0
hsa-miR-7110-3p : hsa-mir-7110	hsa-miR-7110-3p	17	0	1	1	4	3	0	0
hsa-miR-7114-3p : hsa-mir-7114	hsa-miR-7114-3p	4	0	0	0	0	7	0	0
hsa-miR-888-3p : hsa-mir-888	hsa-miR-888-3p	0	0	0	0	0	3	4	0
hsa-miR-1912-3p : hsa-mir-1912	hsa-miR-1912-3p	0	0	0	0	0	0	0	6
hsa-miR-3120-3p : hsa-mir-3120	hsa-miR-3120-3p	1	0	0	0	0	0	0	6
hsa-miR-5089-5p : hsa-mir-5089	hsa-miR-5089-5p	0	0	0	0	0	0	0	6
hsa-miR-4661-3p : hsa-mir-4661	hsa-miR-4661-3p	3	1	0	0	0	1	0	5
hsa-miR-6770-5p : hsa-mir-6770-1	hsa-miR-6770-5p	0	4	0	4	0	1	0	5
hsa-miR-4638-5p : hsa-mir-4638	hsa-miR-4638-5p	5	0	0	0	0	2	0	4
hsa-miR-573 : hsa-mir-573	hsa-miR-573	51	29	118	27	2	0	1	3
hsa-miR-6740-5p : hsa-mir-6740	hsa-miR-6740-5p	0	0	0	0	0	3	0	3
hsa-miR-144-5p : hsa-mir-144	hsa-miR-144-5p	0	0	0	0	4	0	0	2
hsa-miR-6758-5p : hsa-mir-6758	hsa-miR-6758-5p	0	0	0	0	2	2	0	2
hsa-miR-378e : hsa-mir-378e	hsa-miR-378e	1	0	3	1	0	5	0	1
hsa-miR-6505-3p : hsa-mir-6505	hsa-miR-6505-3p	0	13	14	3	3	2	0	1
hsa-miR-6894-5p : hsa-mir-6894	hsa-miR-6894-5p	7	0	0	0	1	1	3	1
hsa-miR-1265 : hsa-mir-1265	hsa-miR-1265	0	0	0	0	0	0	6	0
hsa-miR-154-3p : hsa-mir-154	hsa-miR-154-3p	0	0	0	0	3	0	3	0
hsa-miR-1912-5p : hsa-mir-1912	hsa-miR-1912-5p	0	0	0	0	0	6	0	0
hsa-miR-1915-5p : hsa-mir-1915	hsa-miR-1915-5p	2	0	0	0	4	2	0	0
hsa-miR-19b-1-5p : hsa-mir-19b-1	hsa-miR-19b-1-5p	5	6	4	0	6	0	0	0
hsa-miR-320a-5p : hsa-mir-320a	hsa-miR-320a-5p	19	0	0	15	3	3	0	0
hsa-miR-34b-3p : hsa-mir-34b	hsa-miR-34b-3p	7	0	0	0	1	5	0	0
hsa-miR-3617-3p : hsa-mir-3617	hsa-miR-3617-3p	0	0	0	0	0	6	0	0
hsa-miR-3680-3p : hsa-mir-3680-1	hsa-miR-3680-3p	13	0	0	6	2	2	2	0
hsa-miR-374c-5p : hsa-mir-374c	hsa-miR-374c-5p	5	2	0	0	6	0	0	0
hsa-miR-3936 : hsa-mir-3936	hsa-miR-3936	0	0	0	0	2	4	0	0
hsa-miR-4638-3p : hsa-mir-4638	hsa-miR-4638-3p	0	1	0	0	0	5	1	0
hsa-miR-4657 : hsa-mir-4657	hsa-miR-4657	1	3	0	0	2	0	4	0
hsa-miR-4720-5p : hsa-mir-4720	hsa-miR-4720-5p	0	0	0	0	1	5	0	0
hsa-miR-519b-3p : hsa-mir-519b	hsa-miR-519b-3p	0	0	0	0	6	0	0	0
hsa-miR-556-3p : hsa-mir-556	hsa-miR-556-3p	12	3	0	19	5	1	0	0
hsa-miR-5697 : hsa-mir-5697	hsa-miR-5697	2	6	0	0	0	2	4	0
hsa-miR-605-5p : hsa-mir-605	hsa-miR-605-5p	0	0	0	0	0	0	6	0
hsa-miR-6516-5p : hsa-mir-6516	hsa-miR-6516-5p	4	0	3	24	0	3	3	0
hsa-miR-670-5p : hsa-mir-670	hsa-miR-670-5p	0	0	0	0	6	0	0	0
hsa-miR-6762-3p : hsa-mir-6762	hsa-miR-6762-3p	3	10	0	3	1	5	0	0
hsa-miR-6783-5p : hsa-mir-6783	hsa-miR-6783-5p	10	0	0	0	0	6	0	0
hsa-miR-6826-3p : hsa-mir-6826	hsa-miR-6826-3p	2	9	9	0	0	6	0	0
hsa-miR-6886-3p : hsa-mir-6886	hsa-miR-6886-3p	21	0	3	6	1	4	1	0
hsa-miR-6886-5p : hsa-mir-6886	hsa-miR-6886-5p	12	0	0	0	0	2	4	0
hsa-miR-6890-5p : hsa-mir-6890	hsa-miR-6890-5p	0	0	0	0	3	3	0	0
hsa-miR-6894-3p : hsa-mir-6894	hsa-miR-6894-3p	0	0	0	0	0	5	1	0
hsa-miR-7151-5p : hsa-mir-7151	hsa-miR-7151-5p	0	0	0	0	0	3	3	0
hsa-miR-766-5p : hsa-mir-766	hsa-miR-766-5p	0	0	0	0	1	3	2	0
hsa-miR-96-3p : hsa-mir-96	hsa-miR-96-3p	5	0	0	3	0	6	0	0
hsa-miR-4690-5p : hsa-mir-4690	hsa-miR-4690-5p	0	0	0	1	0	0	0	5
hsa-miR-4700-3p : hsa-mir-4700	hsa-miR-4700-3p	0	0	0	0	0	0	0	5
hsa-miR-8072 : hsa-mir-8072	hsa-miR-8072	0	0	0	0	0	0	0	5
hsa-miR-4664-5p : hsa-mir-4664	hsa-miR-4664-5p	1	0	0	0	0	1	0	4
hsa-miR-4743-5p : hsa-mir-4743	hsa-miR-4743-5p	5	0	0	0	1	0	0	4
hsa-miR-548al : hsa-mir-548al	hsa-miR-548al	0	14	0	1	4	0	0	1
hsa-miR-103a-2-5p : hsa-mir-103a-2	hsa-miR-103a-2-5p	16	0	0	0	5	0	0	0
hsa-miR-129-2-3p : hsa-mir-129-2	hsa-miR-129-2-3p	0	0	0	0	2	2	1	0
hsa-miR-138-5p : hsa-mir-138-1	hsa-miR-138-5p	0	0	0	0	5	0	0	0
hsa-miR-3160-3p : hsa-mir-3160-1	hsa-miR-3160-3p	1	0	0	0	4	1	0	0
hsa-miR-3613-3p : hsa-mir-3613	hsa-miR-3613-3p	0	0	0	0	3	1	1	0
hsa-miR-4301 : hsa-mir-4301	hsa-miR-4301	15	2	8	0	0	5	0	0
hsa-miR-4423-5p : hsa-mir-4423	hsa-miR-4423-5p	0	0	0	0	4	0	1	0
hsa-miR-4424 : hsa-mir-4424	hsa-miR-4424	0	0	0	0	5	0	0	0
hsa-miR-4525 : hsa-mir-4525	hsa-miR-4525	1	0	0	0	0	3	2	0
hsa-miR-4644 : hsa-mir-4644	hsa-miR-4644	0	0	6	0	5	0	0	0
hsa-miR-4645-3p : hsa-mir-4645	hsa-miR-4645-3p	0	0	0	0	2	2	1	0
hsa-miR-4650-3p : hsa-mir-4650-1	hsa-miR-4650-3p	0	0	0	0	5	0	0	0
hsa-miR-4700-5p : hsa-mir-4700	hsa-miR-4700-5p	0	0	0	0	3	0	2	0
hsa-miR-4707-3p : hsa-mir-4707	hsa-miR-4707-3p	0	0	0	0	4	1	0	0
hsa-miR-4733-5p : hsa-mir-4733	hsa-miR-4733-5p	9	0	0	0	0	0	5	0
hsa-miR-4769-5p : hsa-mir-4769	hsa-miR-4769-5p	0	0	0	0	0	5	0	0
hsa-miR-4794 : hsa-mir-4794	hsa-miR-4794	0	0	0	0	0	5	0	0
hsa-miR-518a-5p : hsa-mir-518a-1	hsa-miR-518a-5p	0	0	0	0	3	2	0	0
hsa-miR-520e-5p : hsa-mir-520e	hsa-miR-520e-5p	0	0	1	0	3	2	0	0
hsa-miR-527 : hsa-mir-518a-1	hsa-miR-527	0	0	0	0	3	2	0	0
hsa-miR-548h-3p : hsa-mir-548h-4	hsa-miR-548h-3p	4	2	4	2	4	1	0	0
hsa-miR-548z : hsa-mir-548h-4	hsa-miR-548z	4	2	4	2	4	1	0	0
hsa-miR-579-3p : hsa-mir-579	hsa-miR-579-3p	0	7	0	1	3	1	1	0
hsa-miR-642b-3p : hsa-mir-642b	hsa-miR-642b-3p	0	11	0	7	0	3	2	0
hsa-miR-6730-5p : hsa-mir-6730	hsa-miR-6730-5p	0	0	0	0	0	0	5	0
hsa-miR-6740-3p : hsa-mir-6740	hsa-miR-6740-3p	0	0	0	4	0	0	5	0
hsa-miR-6759-3p : hsa-mir-6759	hsa-miR-6759-3p	0	0	0	1	0	5	0	0
hsa-miR-6787-3p : hsa-mir-6787	hsa-miR-6787-3p	0	0	9	0	0	5	0	0
hsa-miR-6799-3p : hsa-mir-6799	hsa-miR-6799-3p	5	0	0	5	0	5	0	0
hsa-miR-6804-3p : hsa-mir-6804	hsa-miR-6804-3p	0	0	0	0	4	0	1	0
hsa-miR-6860 : hsa-mir-6860	hsa-miR-6860	0	0	0	0	1	3	1	0
hsa-miR-7845-5p : hsa-mir-7845	hsa-miR-7845-5p	0	0	0	0	0	5	0	0
hsa-miR-10394-3p : hsa-mir-10394	hsa-miR-10394-3p	1	7	0	0	0	0	0	4
hsa-miR-3145-5p : hsa-mir-3145	hsa-miR-3145-5p	6	0	0	20	0	0	0	4
hsa-miR-4433a-3p : hsa-mir-4433a	hsa-miR-4433a-3p	0	0	0	0	0	0	0	4
hsa-miR-548ah-5p : hsa-mir-548ah	hsa-miR-548ah-5p	0	0	0	0	0	0	0	4
hsa-miR-3183 : hsa-mir-3183	hsa-miR-3183	0	0	0	0	0	0	1	3
hsa-miR-6748-5p : hsa-mir-6748	hsa-miR-6748-5p	0	0	0	0	1	0	0	3
hsa-miR-6766-5p : hsa-mir-6766	hsa-miR-6766-5p	1	0	0	2	0	1	0	3
hsa-miR-6785-5p : hsa-mir-6785	hsa-miR-6785-5p	0	4	0	0	0	1	0	3
hsa-miR-3074-3p : hsa-mir-3074	hsa-miR-3074-3p	0	0	0	0	0	2	0	2
hsa-miR-4455 : hsa-mir-4455	hsa-miR-4455	4	1	7	0	0	1	1	2
hsa-miR-520a-5p : hsa-mir-520a	hsa-miR-520a-5p	0	2	0	0	2	0	0	2
hsa-miR-541-5p : hsa-mir-541	hsa-miR-541-5p	0	0	0	0	0	1	1	2
hsa-miR-548am-5p : hsa-mir-548am	hsa-miR-548am-5p	0	0	0	0	0	2	0	2
hsa-miR-548au-5p : hsa-mir-548am	hsa-miR-548au-5p	0	0	0	0	0	2	0	2
hsa-miR-548c-5p : hsa-mir-548am	hsa-miR-548c-5p	0	0	0	0	0	2	0	2
hsa-miR-548g-3p : hsa-mir-548f-5	hsa-miR-548g-3p	8	0	1	0	0	1	1	2
hsa-miR-548o-5p : hsa-mir-548am	hsa-miR-548o-5p	0	0	0	0	0	2	0	2
hsa-miR-6882-3p : hsa-mir-6882	hsa-miR-6882-3p	0	0	18	0	2	0	0	2
hsa-miR-4522 : hsa-mir-4522	hsa-miR-4522	0	5	0	4	0	3	0	1
hsa-let-7a-2-3p : hsa-let-7a-2	hsa-let-7a-2-3p	7	1	6	4	0	0	4	0
hsa-miR-10524-5p : hsa-mir-10524	hsa-miR-10524-5p	1	0	1	0	0	0	4	0
hsa-miR-12132 : hsa-mir-12132	hsa-miR-12132	0	0	0	0	4	0	0	0
hsa-miR-1256 : hsa-mir-1256	hsa-miR-1256	0	0	0	0	2	2	0	0
hsa-miR-1277-5p : hsa-mir-1277	hsa-miR-1277-5p	2	0	0	0	1	3	0	0
hsa-miR-1295a : hsa-mir-1295a	hsa-miR-1295a	3	11	0	0	3	1	0	0
hsa-miR-2113 : hsa-mir-2113	hsa-miR-2113	0	0	0	0	0	0	4	0
hsa-miR-3059-5p : hsa-mir-3059	hsa-miR-3059-5p	0	0	0	0	0	0	4	0
hsa-miR-3684 : hsa-mir-3684	hsa-miR-3684	2	10	0	0	1	0	3	0
hsa-miR-3917 : hsa-mir-3917	hsa-miR-3917	2	3	2	4	4	0	0	0
hsa-miR-4482-3p : hsa-mir-4482	hsa-miR-4482-3p	0	6	0	0	0	0	4	0
hsa-miR-4527 : hsa-mir-4527	hsa-miR-4527	0	0	0	0	0	4	0	0
hsa-miR-4632-5p : hsa-mir-4632	hsa-miR-4632-5p	0	0	0	0	0	0	4	0
hsa-miR-4697-3p : hsa-mir-4697	hsa-miR-4697-3p	4	0	0	0	0	4	0	0
hsa-miR-4728-5p : hsa-mir-4728	hsa-miR-4728-5p	11	2	0	9	2	2	0	0
hsa-miR-5006-5p : hsa-mir-5006	hsa-miR-5006-5p	0	0	0	0	0	0	4	0
hsa-miR-515-5p : hsa-mir-515-1	hsa-miR-515-5p	5	6	0	3	4	0	0	0
hsa-miR-548w : hsa-mir-548w	hsa-miR-548w	0	0	0	0	0	4	0	0
hsa-miR-548x-3p : hsa-mir-548x	hsa-miR-548x-3p	0	0	0	0	4	0	0	0
hsa-miR-5580-3p : hsa-mir-5580	hsa-miR-5580-3p	1	0	3	18	2	2	0	0
hsa-miR-600 : hsa-mir-600	hsa-miR-600	0	0	0	9	4	0	0	0
hsa-miR-612 : hsa-mir-612	hsa-miR-612	0	0	0	15	1	3	0	0
hsa-miR-643 : hsa-mir-643	hsa-miR-643	21	6	0	0	0	4	0	0
hsa-miR-6501-3p : hsa-mir-6501	hsa-miR-6501-3p	4	0	0	0	0	0	4	0
hsa-miR-663a : hsa-mir-663a	hsa-miR-663a	2	0	1	0	0	4	0	0
hsa-miR-664b-5p : hsa-mir-664b	hsa-miR-664b-5p	0	0	2	0	0	3	1	0
hsa-miR-6734-3p : hsa-mir-6734	hsa-miR-6734-3p	0	0	0	0	0	1	3	0
hsa-miR-6736-3p : hsa-mir-6736	hsa-miR-6736-3p	0	0	0	1	0	4	0	0
hsa-miR-6751-3p : hsa-mir-6751	hsa-miR-6751-3p	0	0	0	0	4	0	0	0
hsa-miR-6768-5p : hsa-mir-6768	hsa-miR-6768-5p	1	0	0	0	0	0	4	0
hsa-miR-6792-3p : hsa-mir-6792	hsa-miR-6792-3p	0	0	0	0	4	0	0	0
hsa-miR-6810-3p : hsa-mir-6810	hsa-miR-6810-3p	0	0	0	0	0	4	0	0
hsa-miR-6814-3p : hsa-mir-6814	hsa-miR-6814-3p	0	0	0	0	4	0	0	0
hsa-miR-6831-5p : hsa-mir-6831	hsa-miR-6831-5p	0	0	0	0	3	0	1	0
hsa-miR-6843-3p : hsa-mir-6843	hsa-miR-6843-3p	0	0	0	0	0	4	0	0
hsa-miR-6849-3p : hsa-mir-6849	hsa-miR-6849-3p	0	0	0	0	0	0	4	0
hsa-miR-6856-5p : hsa-mir-6856	hsa-miR-6856-5p	0	0	0	0	4	0	0	0
hsa-miR-6876-3p : hsa-mir-6876	hsa-miR-6876-3p	5	0	0	9	0	0	4	0
hsa-miR-6881-5p : hsa-mir-6881	hsa-miR-6881-5p	0	0	0	0	2	0	2	0
hsa-miR-7109-3p : hsa-mir-7109	hsa-miR-7109-3p	2	0	8	0	1	3	0	0
hsa-miR-3162-5p : hsa-mir-3162	hsa-miR-3162-5p	1	2	2	0	0	0	0	3
hsa-miR-3188 : hsa-mir-3188	hsa-miR-3188	3	0	0	0	0	0	0	3
hsa-miR-7107-3p : hsa-mir-7107	hsa-miR-7107-3p	0	0	0	0	0	0	0	3
hsa-miR-4671-5p : hsa-mir-4671	hsa-miR-4671-5p	3	0	0	0	0	1	0	2
hsa-miR-4742-5p : hsa-mir-4742	hsa-miR-4742-5p	3	8	6	13	0	1	0	2
hsa-miR-548ad-5p : hsa-mir-548ad	hsa-miR-548ad-5p	9	11	0	0	1	0	0	2
hsa-miR-548ae-5p : hsa-mir-548ad	hsa-miR-548ae-5p	9	11	0	0	1	0	0	2
hsa-miR-548f-3p : hsa-mir-548f-5	hsa-miR-548f-3p	8	0	0	0	0	1	0	2
hsa-miR-6870-3p : hsa-mir-6870	hsa-miR-6870-3p	0	0	9	0	1	0	0	2
hsa-miR-3529-5p : hsa-mir-3529	hsa-miR-3529-5p	0	0	7	0	0	2	0	1
hsa-miR-513a-5p : hsa-mir-513a-1	hsa-miR-513a-5p	0	0	0	0	0	1	1	1
hsa-miR-6774-3p : hsa-mir-6774	hsa-miR-6774-3p	0	0	0	0	0	2	0	1
hsa-miR-6884-3p : hsa-mir-6884	hsa-miR-6884-3p	8	0	0	0	2	0	0	1
hsa-miR-101-2-5p : hsa-mir-101-2	hsa-miR-101-2-5p	0	0	0	0	3	0	0	0
hsa-miR-1273h-3p : hsa-mir-1273h	hsa-miR-1273h-3p	0	0	0	0	3	0	0	0
hsa-miR-1277-3p : hsa-mir-1277	hsa-miR-1277-3p	0	0	0	0	0	3	0	0
hsa-miR-133a-3p : hsa-mir-133a-1	hsa-miR-133a-3p	0	0	0	0	0	3	0	0
hsa-miR-138-5p : hsa-mir-138-2	hsa-miR-138-5p	0	0	0	0	3	0	0	0
hsa-miR-147b-5p : hsa-mir-147b	hsa-miR-147b-5p	3	0	7	7	0	3	0	0
hsa-miR-18b-3p : hsa-mir-18b	hsa-miR-18b-3p	3	2	6	0	0	3	0	0
hsa-miR-205-3p : hsa-mir-205	hsa-miR-205-3p	0	0	0	0	3	0	0	0
hsa-miR-216a-5p : hsa-mir-216a	hsa-miR-216a-5p	0	0	0	0	3	0	0	0
hsa-miR-223-5p : hsa-mir-223	hsa-miR-223-5p	0	0	0	0	0	0	3	0
hsa-miR-2277-3p : hsa-mir-2277	hsa-miR-2277-3p	0	1	0	0	2	0	1	0
hsa-miR-2682-5p : hsa-mir-2682	hsa-miR-2682-5p	0	0	0	0	2	1	0	0
hsa-miR-3136-5p : hsa-mir-3136	hsa-miR-3136-5p	0	13	0	0	1	2	0	0
hsa-miR-3159 : hsa-mir-3159	hsa-miR-3159	4	0	2	4	3	0	0	0
hsa-miR-346 : hsa-mir-346	hsa-miR-346	0	0	0	0	0	3	0	0
hsa-miR-4254 : hsa-mir-4254	hsa-miR-4254	0	0	0	0	3	0	0	0
hsa-miR-4284 : hsa-mir-4284	hsa-miR-4284	0	0	0	0	3	0	0	0
hsa-miR-432-3p : hsa-mir-432	hsa-miR-432-3p	0	0	0	0	3	0	0	0
hsa-miR-4469 : hsa-mir-4469	hsa-miR-4469	0	0	0	0	0	3	0	0
hsa-miR-4506 : hsa-mir-4506	hsa-miR-4506	0	0	0	0	0	3	0	0
hsa-miR-4518 : hsa-mir-4518	hsa-miR-4518	0	0	0	0	0	3	0	0
hsa-miR-452-5p : hsa-mir-452	hsa-miR-452-5p	0	0	0	0	0	0	3	0
hsa-miR-4645-5p : hsa-mir-4645	hsa-miR-4645-5p	0	0	0	0	3	0	0	0
hsa-miR-4646-5p : hsa-mir-4646	hsa-miR-4646-5p	0	0	0	0	3	0	0	0
hsa-miR-4698 : hsa-mir-4698	hsa-miR-4698	0	0	0	0	0	3	0	0
hsa-miR-4716-3p : hsa-mir-4716	hsa-miR-4716-3p	0	0	0	0	2	1	0	0
hsa-miR-4752 : hsa-mir-4752	hsa-miR-4752	0	0	0	0	3	0	0	0
hsa-miR-5088-3p : hsa-mir-5088	hsa-miR-5088-3p	4	0	0	0	0	3	0	0
hsa-miR-513a-3p : hsa-mir-513a-1	hsa-miR-513a-3p	0	0	0	0	2	0	1	0
hsa-miR-513c-3p : hsa-mir-513c	hsa-miR-513c-3p	0	0	0	0	2	0	1	0
hsa-miR-5192 : hsa-mir-5192	hsa-miR-5192	0	0	0	0	0	3	0	0
hsa-miR-520d-5p : hsa-mir-520d	hsa-miR-520d-5p	0	1	0	1	3	0	0	0
hsa-miR-520e-3p : hsa-mir-520e	hsa-miR-520e-3p	0	0	1	0	3	0	0	0
hsa-miR-548ab : hsa-mir-548ab	hsa-miR-548ab	5	8	61	9	3	0	0	0
hsa-miR-548ap-5p : hsa-mir-548ap	hsa-miR-548ap-5p	1	0	0	0	1	2	0	0
hsa-miR-548b-5p : hsa-mir-548b	hsa-miR-548b-5p	0	0	0	0	1	2	0	0
hsa-miR-548v : hsa-mir-548v	hsa-miR-548v	0	0	1	0	3	0	0	0
hsa-miR-559 : hsa-mir-559	hsa-miR-559	0	0	0	0	3	0	0	0
hsa-miR-5696 : hsa-mir-5696	hsa-miR-5696	1	0	0	0	3	0	0	0
hsa-miR-572 : hsa-mir-572	hsa-miR-572	0	0	0	0	0	3	0	0
hsa-miR-6516-3p : hsa-mir-6516	hsa-miR-6516-3p	4	0	0	0	3	0	0	0
hsa-miR-6720-5p : hsa-mir-6720	hsa-miR-6720-5p	0	0	0	0	0	0	3	0
hsa-miR-6738-3p : hsa-mir-6738	hsa-miR-6738-3p	1	0	0	0	1	1	1	0
hsa-miR-6742-5p : hsa-mir-6742	hsa-miR-6742-5p	1	1	0	4	3	0	0	0
hsa-miR-6751-5p : hsa-mir-6751	hsa-miR-6751-5p	0	0	0	0	1	0	2	0
hsa-miR-6759-5p : hsa-mir-6759	hsa-miR-6759-5p	1	0	0	0	0	1	2	0
hsa-miR-6763-5p : hsa-mir-6763	hsa-miR-6763-5p	10	0	0	0	0	0	3	0
hsa-miR-6764-3p : hsa-mir-6764	hsa-miR-6764-3p	0	0	0	0	3	0	0	0
hsa-miR-6766-3p : hsa-mir-6766	hsa-miR-6766-3p	0	0	7	3	0	3	0	0
hsa-miR-6776-3p : hsa-mir-6776	hsa-miR-6776-3p	0	0	0	0	0	3	0	0
hsa-miR-6777-5p : hsa-mir-6777	hsa-miR-6777-5p	2	1	9	9	1	2	0	0
hsa-miR-6799-5p : hsa-mir-6799	hsa-miR-6799-5p	0	0	5	0	0	0	3	0
hsa-miR-6833-5p : hsa-mir-6833	hsa-miR-6833-5p	0	0	0	0	0	0	3	0
hsa-miR-6859-3p : hsa-mir-6859-1	hsa-miR-6859-3p	4	0	0	1	0	3	0	0
hsa-miR-6861-5p : hsa-mir-6861	hsa-miR-6861-5p	0	1	0	0	0	0	3	0
hsa-miR-6865-5p : hsa-mir-6865	hsa-miR-6865-5p	1	0	0	3	0	1	2	0
hsa-miR-6876-5p : hsa-mir-6876	hsa-miR-6876-5p	5	2	0	3	0	0	3	0
hsa-miR-7155-3p : hsa-mir-7155	hsa-miR-7155-3p	0	0	0	0	3	0	0	0
hsa-miR-8485 : hsa-mir-8485	hsa-miR-8485	0	0	1	2	0	3	0	0
hsa-miR-10525-3p : hsa-mir-10525	hsa-miR-10525-3p	0	0	0	0	0	0	0	2
hsa-miR-3135a : hsa-mir-3135a	hsa-miR-3135a	0	0	0	0	0	0	0	2
hsa-miR-3150a-3p : hsa-mir-3150a	hsa-miR-3150a-3p	0	0	0	0	0	0	0	2
hsa-miR-3190-5p : hsa-mir-3190	hsa-miR-3190-5p	0	0	0	0	0	0	0	2
hsa-miR-4433b-3p : hsa-mir-4433b	hsa-miR-4433b-3p	0	0	0	0	0	0	0	2
hsa-miR-548ak : hsa-mir-548ak	hsa-miR-548ak	0	0	0	0	0	0	0	2
hsa-miR-6749-5p : hsa-mir-6749	hsa-miR-6749-5p	0	0	0	1	0	0	0	2
hsa-miR-6847-3p : hsa-mir-6847	hsa-miR-6847-3p	0	0	13	2	0	0	0	2
hsa-miR-6856-3p : hsa-mir-6856	hsa-miR-6856-3p	0	7	0	0	0	0	0	2
hsa-miR-6893-5p : hsa-mir-6893	hsa-miR-6893-5p	0	0	0	0	0	0	0	2
hsa-miR-6874-5p : hsa-mir-6874	hsa-miR-6874-5p	0	3	0	1	1	0	0	1
hsa-miR-10392-5p : hsa-mir-10392	hsa-miR-10392-5p	0	0	21	0	2	0	0	0
hsa-miR-10396a-5p : hsa-mir-10396b	hsa-miR-10396a-5p	0	0	0	0	2	0	0	0
hsa-miR-10396b-3p : hsa-mir-10396b	hsa-miR-10396b-3p	0	0	0	0	0	2	0	0
hsa-miR-10396b-5p : hsa-mir-10396b	hsa-miR-10396b-5p	0	0	0	0	2	0	0	0
hsa-miR-105-3p : hsa-mir-105-1	hsa-miR-105-3p	0	2	0	0	2	0	0	0
hsa-miR-10b-3p : hsa-mir-10b	hsa-miR-10b-3p	0	0	0	0	2	0	0	0
hsa-miR-1178-3p : hsa-mir-1178	hsa-miR-1178-3p	0	0	0	10	0	2	0	0
hsa-miR-1185-5p : hsa-mir-1185-1	hsa-miR-1185-5p	0	0	0	0	0	2	0	0
hsa-miR-1236-5p : hsa-mir-1236	hsa-miR-1236-5p	2	0	0	0	1	1	0	0
hsa-miR-1271-5p : hsa-mir-1271	hsa-miR-1271-5p	0	0	0	0	0	2	0	0
hsa-miR-1273h-5p : hsa-mir-1273h	hsa-miR-1273h-5p	0	0	0	0	0	0	2	0
hsa-miR-135a-2-3p : hsa-mir-135a-2	hsa-miR-135a-2-3p	0	0	0	0	0	2	0	0
hsa-miR-181d-3p : hsa-mir-181d	hsa-miR-181d-3p	1	0	0	0	0	0	2	0
hsa-miR-188-3p : hsa-mir-188	hsa-miR-188-3p	0	9	0	0	0	2	0	0
hsa-miR-195-5p : hsa-mir-195	hsa-miR-195-5p	0	1	28	1	1	1	0	0
hsa-miR-206 : hsa-mir-206	hsa-miR-206	0	0	0	0	0	0	2	0
hsa-miR-2116-5p : hsa-mir-2116	hsa-miR-2116-5p	0	0	0	0	0	2	0	0
hsa-miR-216b-3p : hsa-mir-216b	hsa-miR-216b-3p	0	0	0	0	0	0	2	0
hsa-miR-217-3p : hsa-mir-217	hsa-miR-217-3p	0	0	0	0	2	0	0	0
hsa-miR-3064-3p : hsa-mir-3064	hsa-miR-3064-3p	0	0	0	0	2	0	0	0
hsa-miR-3134 : hsa-mir-3134	hsa-miR-3134	0	0	0	0	0	2	0	0
hsa-miR-3158-5p : hsa-mir-3158-1	hsa-miR-3158-5p	0	0	0	0	0	0	2	0
hsa-miR-3165 : hsa-mir-3165	hsa-miR-3165	0	6	0	0	0	2	0	0
hsa-miR-3195 : hsa-mir-3195	hsa-miR-3195	0	0	0	0	0	2	0	0
hsa-miR-34a-3p : hsa-mir-34a	hsa-miR-34a-3p	20	2	0	0	1	0	1	0
hsa-miR-3614-5p : hsa-mir-3614	hsa-miR-3614-5p	8	12	7	6	1	1	0	0
hsa-miR-362-3p : hsa-mir-362	hsa-miR-362-3p	9	2	0	0	1	1	0	0
hsa-miR-3620-3p : hsa-mir-3620	hsa-miR-3620-3p	4	0	0	0	0	2	0	0
hsa-miR-3678-5p : hsa-mir-3678	hsa-miR-3678-5p	0	0	0	0	1	0	1	0
hsa-miR-3681-5p : hsa-mir-3681	hsa-miR-3681-5p	0	3	0	0	2	0	0	0
hsa-miR-375-5p : hsa-mir-375	hsa-miR-375-5p	0	0	0	0	2	0	0	0
hsa-miR-383-5p : hsa-mir-383	hsa-miR-383-5p	0	0	0	0	2	0	0	0
hsa-miR-4421 : hsa-mir-4421	hsa-miR-4421	0	0	0	0	2	0	0	0
hsa-miR-4427 : hsa-mir-4427	hsa-miR-4427	0	0	0	0	2	0	0	0
hsa-miR-4428 : hsa-mir-4428	hsa-miR-4428	7	0	0	0	0	2	0	0
hsa-miR-4477b : hsa-mir-4477b	hsa-miR-4477b	0	0	0	0	0	2	0	0
hsa-miR-4510 : hsa-mir-4510	hsa-miR-4510	0	0	2	1	0	1	1	0
hsa-miR-4636 : hsa-mir-4636	hsa-miR-4636	0	4	4	0	0	2	0	0
hsa-miR-4648 : hsa-mir-4648	hsa-miR-4648	2	0	1	0	1	1	0	0
hsa-miR-4653-5p : hsa-mir-4653	hsa-miR-4653-5p	0	0	0	0	0	0	2	0
hsa-miR-4656 : hsa-mir-4656	hsa-miR-4656	0	0	0	0	0	2	0	0
hsa-miR-4668-5p : hsa-mir-4668	hsa-miR-4668-5p	0	0	0	0	1	1	0	0
hsa-miR-4697-5p : hsa-mir-4697	hsa-miR-4697-5p	2	12	0	16	1	1	0	0
hsa-miR-4724-5p : hsa-mir-4724	hsa-miR-4724-5p	0	11	0	0	1	1	0	0
hsa-miR-4748 : hsa-mir-4748	hsa-miR-4748	0	0	0	0	0	2	0	0
hsa-miR-4749-3p : hsa-mir-4749	hsa-miR-4749-3p	0	0	10	0	0	2	0	0
hsa-miR-4753-3p : hsa-mir-4753	hsa-miR-4753-3p	0	0	0	0	0	2	0	0
hsa-miR-4757-3p : hsa-mir-4757	hsa-miR-4757-3p	0	0	0	0	2	0	0	0
hsa-miR-4779 : hsa-mir-4779	hsa-miR-4779	0	0	0	0	1	0	1	0
hsa-miR-4788 : hsa-mir-4788	hsa-miR-4788	0	0	0	0	0	2	0	0
hsa-miR-5000-5p : hsa-mir-5000	hsa-miR-5000-5p	0	0	0	0	0	2	0	0
hsa-miR-5006-3p : hsa-mir-5006	hsa-miR-5006-3p	1	0	14	0	1	1	0	0
hsa-miR-5091 : hsa-mir-5091	hsa-miR-5091	12	20	49	2	2	0	0	0
hsa-miR-511-3p : hsa-mir-511	hsa-miR-511-3p	0	0	0	0	2	0	0	0
hsa-miR-513b-5p : hsa-mir-513b	hsa-miR-513b-5p	0	0	0	0	1	1	0	0
hsa-miR-525-3p : hsa-mir-525	hsa-miR-525-3p	0	0	0	0	0	1	1	0
hsa-miR-526b-3p : hsa-mir-526b	hsa-miR-526b-3p	0	0	0	0	2	0	0	0
hsa-miR-548as-5p : hsa-mir-548as	hsa-miR-548as-5p	0	0	6	0	2	0	0	0
hsa-miR-548x-3p : hsa-mir-548x-2	hsa-miR-548x-3p	7	0	0	0	0	2	0	0
hsa-miR-548y : hsa-mir-548y	hsa-miR-548y	0	0	1	7	1	0	1	0
hsa-miR-561-5p : hsa-mir-561	hsa-miR-561-5p	1	2	0	5	0	2	0	0
hsa-miR-5680 : hsa-mir-5680	hsa-miR-5680	0	0	0	0	2	0	0	0
hsa-miR-5695 : hsa-mir-5695	hsa-miR-5695	0	0	0	11	1	0	1	0
hsa-miR-5706 : hsa-mir-5706	hsa-miR-5706	0	0	0	0	2	0	0	0
hsa-miR-597-5p : hsa-mir-597	hsa-miR-597-5p	3	0	0	0	2	0	0	0
hsa-miR-598-3p : hsa-mir-598	hsa-miR-598-3p	3	0	0	0	0	0	2	0
hsa-miR-653-5p : hsa-mir-653	hsa-miR-653-5p	0	0	0	0	1	0	1	0
hsa-miR-6728-5p : hsa-mir-6728	hsa-miR-6728-5p	3	3	0	5	0	2	0	0
hsa-miR-6739-5p : hsa-mir-6739	hsa-miR-6739-5p	0	0	12	0	1	1	0	0
hsa-miR-6746-5p : hsa-mir-6746	hsa-miR-6746-5p	0	2	0	0	2	0	0	0
hsa-miR-6747-5p : hsa-mir-6747	hsa-miR-6747-5p	0	0	0	0	0	0	2	0
hsa-miR-6753-5p : hsa-mir-6753	hsa-miR-6753-5p	0	1	0	0	2	0	0	0
hsa-miR-6767-3p : hsa-mir-6767	hsa-miR-6767-3p	0	0	0	2	1	0	1	0
hsa-miR-6779-3p : hsa-mir-6779	hsa-miR-6779-3p	1	0	0	1	0	2	0	0
hsa-miR-6782-5p : hsa-mir-6782	hsa-miR-6782-5p	0	0	0	0	2	0	0	0
hsa-miR-6790-5p : hsa-mir-6790	hsa-miR-6790-5p	0	0	0	0	0	2	0	0
hsa-miR-6811-5p : hsa-mir-6811	hsa-miR-6811-5p	0	0	0	0	2	0	0	0
hsa-miR-6813-5p : hsa-mir-6813	hsa-miR-6813-5p	19	0	0	0	1	1	0	0
hsa-miR-6818-5p : hsa-mir-6818	hsa-miR-6818-5p	0	0	4	0	0	2	0	0
hsa-miR-6819-5p : hsa-mir-6819	hsa-miR-6819-5p	0	6	0	0	2	0	0	0
hsa-miR-6827-3p : hsa-mir-6827	hsa-miR-6827-3p	0	10	0	0	0	2	0	0
hsa-miR-6838-5p : hsa-mir-6838	hsa-miR-6838-5p	0	0	0	0	0	2	0	0
hsa-miR-6853-3p : hsa-mir-6853	hsa-miR-6853-3p	0	0	0	0	0	2	0	0
hsa-miR-6878-5p : hsa-mir-6878	hsa-miR-6878-5p	0	0	0	0	0	2	0	0
hsa-miR-891b : hsa-mir-891b	hsa-miR-891b	0	0	0	0	1	1	0	0
hsa-miR-9983-3p : hsa-mir-9983	hsa-miR-9983-3p	0	0	0	0	0	2	0	0
hsa-miR-147a : hsa-mir-147a	hsa-miR-147a	0	2	0	0	0	0	0	1
hsa-miR-3663-3p : hsa-mir-3663	hsa-miR-3663-3p	3	0	0	0	0	0	0	1
hsa-miR-4502 : hsa-mir-4502	hsa-miR-4502	3	1	8	8	0	0	0	1
hsa-miR-548az-3p : hsa-mir-548az	hsa-miR-548az-3p	0	0	0	2	0	0	0	1
hsa-miR-6131 : hsa-mir-6131	hsa-miR-6131	0	0	0	0	0	0	0	1
hsa-miR-632 : hsa-mir-632	hsa-miR-632	2	3	11	8	0	0	0	1
hsa-miR-6765-3p : hsa-mir-6765	hsa-miR-6765-3p	0	0	0	0	0	0	0	1
hsa-miR-6765-5p : hsa-mir-6765	hsa-miR-6765-5p	0	0	0	0	0	0	0	1
hsa-miR-6805-3p : hsa-mir-6805	hsa-miR-6805-3p	0	0	0	0	0	0	0	1
hsa-miR-6893-3p : hsa-mir-6893	hsa-miR-6893-3p	0	0	0	0	0	0	0	1
hsa-miR-10396a-3p : hsa-mir-10396a	hsa-miR-10396a-3p	0	0	0	0	0	1	0	0
hsa-miR-1249-5p : hsa-mir-1249	hsa-miR-1249-5p	0	0	0	0	1	0	0	0
hsa-miR-1255b-2-3p : hsa-mir-1255b-2	hsa-miR-1255b-2-3p	0	0	0	0	1	0	0	0
hsa-miR-153-3p : hsa-mir-153-1	hsa-miR-153-3p	0	0	0	0	1	0	0	0
hsa-miR-1587 : hsa-mir-1587	hsa-miR-1587	0	0	0	0	0	0	1	0
hsa-miR-18b-5p : hsa-mir-18b	hsa-miR-18b-5p	0	0	3	6	1	0	0	0
hsa-miR-192-3p : hsa-mir-192	hsa-miR-192-3p	0	2	0	0	1	0	0	0
hsa-miR-20b-3p : hsa-mir-20b	hsa-miR-20b-3p	0	0	0	0	0	0	1	0
hsa-miR-2115-3p : hsa-mir-2115	hsa-miR-2115-3p	2	0	0	0	1	0	0	0
hsa-miR-302e : hsa-mir-302e	hsa-miR-302e	0	0	4	1	0	1	0	0
hsa-miR-3129-3p : hsa-mir-3129	hsa-miR-3129-3p	0	0	0	0	0	0	1	0
hsa-miR-3152-3p : hsa-mir-3152	hsa-miR-3152-3p	0	0	0	0	0	1	0	0
hsa-miR-3189-5p : hsa-mir-3189	hsa-miR-3189-5p	0	1	0	0	1	0	0	0
hsa-miR-3194-5p : hsa-mir-3194	hsa-miR-3194-5p	0	0	0	0	1	0	0	0
hsa-miR-340-3p : hsa-mir-340	hsa-miR-340-3p	0	0	0	0	1	0	0	0
hsa-miR-3659 : hsa-mir-3659	hsa-miR-3659	0	0	0	0	0	0	1	0
hsa-miR-3677-5p : hsa-mir-3677	hsa-miR-3677-5p	0	0	0	1	1	0	0	0
hsa-miR-3679-3p : hsa-mir-3679	hsa-miR-3679-3p	0	0	0	0	1	0	0	0
hsa-miR-3682-5p : hsa-mir-3682	hsa-miR-3682-5p	0	0	0	0	1	0	0	0
hsa-miR-371b-3p : hsa-mir-371b	hsa-miR-371b-3p	0	0	0	0	0	1	0	0
hsa-miR-376b-3p : hsa-mir-376b	hsa-miR-376b-3p	0	0	0	0	0	0	1	0
hsa-miR-378h : hsa-mir-378h	hsa-miR-378h	0	1	0	1	0	0	1	0
hsa-miR-381-5p : hsa-mir-381	hsa-miR-381-5p	0	0	0	0	1	0	0	0
hsa-miR-3907 : hsa-mir-3907	hsa-miR-3907	0	0	0	0	1	0	0	0
hsa-miR-3912-3p : hsa-mir-3912	hsa-miR-3912-3p	0	2	7	0	1	0	0	0
hsa-miR-3935 : hsa-mir-3935	hsa-miR-3935	0	0	0	0	0	1	0	0
hsa-miR-3937 : hsa-mir-3937	hsa-miR-3937	0	0	0	0	0	1	0	0
hsa-miR-3943 : hsa-mir-3943	hsa-miR-3943	0	0	0	0	1	0	0	0
hsa-miR-424-5p : hsa-mir-424	hsa-miR-424-5p	0	0	0	0	1	0	0	0
hsa-miR-4425 : hsa-mir-4425	hsa-miR-4425	0	0	0	0	1	0	0	0
hsa-miR-4489 : hsa-mir-4489	hsa-miR-4489	0	0	0	0	0	0	1	0
hsa-miR-4492 : hsa-mir-4492	hsa-miR-4492	3	0	15	0	0	0	1	0
hsa-miR-449b-3p : hsa-mir-449b	hsa-miR-449b-3p	0	0	0	0	0	1	0	0
hsa-miR-4632-3p : hsa-mir-4632	hsa-miR-4632-3p	0	0	0	0	1	0	0	0
hsa-miR-4641 : hsa-mir-4641	hsa-miR-4641	0	0	0	0	0	1	0	0
hsa-miR-4673 : hsa-mir-4673	hsa-miR-4673	2	0	3	0	0	1	0	0
hsa-miR-4674 : hsa-mir-4674	hsa-miR-4674	0	2	0	0	1	0	0	0
hsa-miR-4680-5p : hsa-mir-4680	hsa-miR-4680-5p	0	0	0	0	1	0	0	0
hsa-miR-4722-5p : hsa-mir-4722	hsa-miR-4722-5p	0	0	4	0	0	1	0	0
hsa-miR-4734 : hsa-mir-4734	hsa-miR-4734	10	0	1	0	0	0	1	0
hsa-miR-4747-5p : hsa-mir-4747	hsa-miR-4747-5p	3	0	0	0	0	1	0	0
hsa-miR-4766-3p : hsa-mir-4766	hsa-miR-4766-3p	0	0	0	0	0	1	0	0
hsa-miR-4774-5p : hsa-mir-4774	hsa-miR-4774-5p	0	0	0	0	1	0	0	0
hsa-miR-4784 : hsa-mir-4784	hsa-miR-4784	0	0	0	0	0	0	1	0
hsa-miR-4786-3p : hsa-mir-4786	hsa-miR-4786-3p	0	2	2	0	1	0	0	0
hsa-miR-4799-5p : hsa-mir-4799	hsa-miR-4799-5p	0	0	0	0	1	0	0	0
hsa-miR-498-3p : hsa-mir-498	hsa-miR-498-3p	0	0	0	0	0	1	0	0
hsa-miR-5194 : hsa-mir-5194	hsa-miR-5194	0	0	0	0	0	1	0	0
hsa-miR-519e-3p : hsa-mir-519e	hsa-miR-519e-3p	0	0	0	0	1	0	0	0
hsa-miR-520f-5p : hsa-mir-520f	hsa-miR-520f-5p	0	0	0	0	0	0	1	0
hsa-miR-526a-3p : hsa-mir-526a-1	hsa-miR-526a-3p	0	1	0	0	1	0	0	0
hsa-miR-545-3p : hsa-mir-545	hsa-miR-545-3p	0	0	0	0	1	0	0	0
hsa-miR-548ag : hsa-mir-548ag-2	hsa-miR-548ag	8	0	0	0	1	0	0	0
hsa-miR-548av-5p : hsa-mir-548av	hsa-miR-548av-5p	0	0	0	0	0	1	0	0
hsa-miR-548f-5p : hsa-mir-548f-1	hsa-miR-548f-5p	0	0	0	0	0	0	1	0
hsa-miR-5684 : hsa-mir-5684	hsa-miR-5684	3	0	0	0	1	0	0	0
hsa-miR-5708 : hsa-mir-5708	hsa-miR-5708	0	0	0	0	0	1	0	0
hsa-miR-582-5p : hsa-mir-582	hsa-miR-582-5p	0	4	0	11	1	0	0	0
hsa-miR-6503-3p : hsa-mir-6503	hsa-miR-6503-3p	0	0	0	0	0	1	0	0
hsa-miR-6509-3p : hsa-mir-6509	hsa-miR-6509-3p	0	0	0	0	0	0	1	0
hsa-miR-6515-3p : hsa-mir-6515	hsa-miR-6515-3p	0	0	0	0	0	1	0	0
hsa-miR-661 : hsa-mir-661	hsa-miR-661	0	0	0	0	0	1	0	0
hsa-miR-6731-3p : hsa-mir-6731	hsa-miR-6731-3p	0	0	0	0	0	1	0	0
hsa-miR-6737-3p : hsa-mir-6737	hsa-miR-6737-3p	0	0	0	6	0	1	0	0
hsa-miR-6754-5p : hsa-mir-6754	hsa-miR-6754-5p	0	0	0	0	0	1	0	0
hsa-miR-6775-5p : hsa-mir-6775	hsa-miR-6775-5p	0	0	0	0	0	1	0	0
hsa-miR-6778-3p : hsa-mir-6778	hsa-miR-6778-3p	0	0	0	0	0	1	0	0
hsa-miR-6779-5p : hsa-mir-6779	hsa-miR-6779-5p	0	0	0	0	0	0	1	0
hsa-miR-6807-3p : hsa-mir-6807	hsa-miR-6807-3p	0	0	5	11	0	1	0	0
hsa-miR-6809-5p : hsa-mir-6809	hsa-miR-6809-5p	0	0	0	0	0	1	0	0
hsa-miR-6810-5p : hsa-mir-6810	hsa-miR-6810-5p	0	0	0	0	0	1	0	0
hsa-miR-6815-5p : hsa-mir-6815	hsa-miR-6815-5p	0	0	0	0	1	0	0	0
hsa-miR-6832-5p : hsa-mir-6832	hsa-miR-6832-5p	0	0	0	0	0	1	0	0
hsa-miR-6834-3p : hsa-mir-6834	hsa-miR-6834-3p	3	0	0	0	1	0	0	0
hsa-miR-6840-3p : hsa-mir-6840	hsa-miR-6840-3p	0	0	0	0	0	1	0	0
hsa-miR-6851-3p : hsa-mir-6851	hsa-miR-6851-3p	0	0	0	0	1	0	0	0
hsa-miR-6857-5p : hsa-mir-6857	hsa-miR-6857-5p	1	0	0	0	1	0	0	0
hsa-miR-6884-5p : hsa-mir-6884	hsa-miR-6884-5p	9	6	3	3	0	0	1	0
hsa-miR-7108-5p : hsa-mir-7108	hsa-miR-7108-5p	4	8	0	0	1	0	0	0
hsa-miR-7151-3p : hsa-mir-7151	hsa-miR-7151-3p	0	0	0	0	0	1	0	0
hsa-miR-7155-5p : hsa-mir-7155	hsa-miR-7155-5p	0	0	11	0	0	1	0	0
hsa-miR-1-5p : hsa-mir-1-1	hsa-miR-1-5p	0	0	0	0	0	0	0	0
hsa-miR-100-3p : hsa-mir-100	hsa-miR-100-3p	0	0	0	0	0	0	0	0
hsa-miR-101-5p : hsa-mir-101-1	hsa-miR-101-5p	0	0	0	0	0	0	0	0
hsa-miR-10226 : hsa-mir-10226	hsa-miR-10226	0	0	0	0	0	0	0	0
hsa-miR-10392-3p : hsa-mir-10392	hsa-miR-10392-3p	0	0	0	0	0	0	0	0
hsa-miR-10393-3p : hsa-mir-10393	hsa-miR-10393-3p	0	0	0	0	0	0	0	0
hsa-miR-10393-5p : hsa-mir-10393	hsa-miR-10393-5p	0	0	0	0	0	0	0	0
hsa-miR-10394-5p : hsa-mir-10394	hsa-miR-10394-5p	17	1	4	0	0	0	0	0
hsa-miR-10395-5p : hsa-mir-10395	hsa-miR-10395-5p	0	0	0	0	0	0	0	0
hsa-miR-10396a-5p : hsa-mir-10396a	hsa-miR-10396a-5p	0	0	0	0	0	0	0	0
hsa-miR-10397-3p : hsa-mir-10397	hsa-miR-10397-3p	0	0	0	0	0	0	0	0
hsa-miR-10397-5p : hsa-mir-10397	hsa-miR-10397-5p	0	0	0	0	0	0	0	0
hsa-miR-10398-3p : hsa-mir-10398	hsa-miR-10398-3p	0	0	0	0	0	0	0	0
hsa-miR-10398-5p : hsa-mir-10398	hsa-miR-10398-5p	0	0	0	4	0	0	0	0
hsa-miR-103a-1-5p : hsa-mir-103a-1	hsa-miR-103a-1-5p	0	0	0	0	0	0	0	0
hsa-miR-103b : hsa-mir-103b-1	hsa-miR-103b	0	0	0	0	0	0	0	0
hsa-miR-10400-3p : hsa-mir-10400	hsa-miR-10400-3p	0	0	0	0	0	0	0	0
hsa-miR-10401-5p : hsa-mir-10401	hsa-miR-10401-5p	0	0	0	5	0	0	0	0
hsa-miR-10522-5p : hsa-mir-10522	hsa-miR-10522-5p	0	0	0	0	0	0	0	0
hsa-miR-10523-5p : hsa-mir-10523	hsa-miR-10523-5p	30	7	11	37	0	0	0	0
hsa-miR-10526-3p : hsa-mir-10526	hsa-miR-10526-3p	0	0	0	0	0	0	0	0
hsa-miR-106a-3p : hsa-mir-106a	hsa-miR-106a-3p	0	0	0	0	0	0	0	0
hsa-miR-11181-3p : hsa-mir-11181	hsa-miR-11181-3p	0	0	0	0	0	0	0	0
hsa-miR-11181-5p : hsa-mir-11181	hsa-miR-11181-5p	0	0	0	0	0	0	0	0
hsa-miR-11400 : hsa-mir-11400	hsa-miR-11400	0	0	0	0	0	0	0	0
hsa-miR-1178-5p : hsa-mir-1178	hsa-miR-1178-5p	0	0	0	0	0	0	0	0
hsa-miR-1179 : hsa-mir-1179	hsa-miR-1179	0	0	0	0	0	0	0	0
hsa-miR-1180-5p : hsa-mir-1180	hsa-miR-1180-5p	4	0	0	0	0	0	0	0
hsa-miR-1181 : hsa-mir-1181	hsa-miR-1181	0	0	0	0	0	0	0	0
hsa-miR-1182 : hsa-mir-1182	hsa-miR-1182	0	0	0	0	0	0	0	0
hsa-miR-1183 : hsa-mir-1183	hsa-miR-1183	0	0	0	0	0	0	0	0
hsa-miR-1184 : hsa-mir-1184-1	hsa-miR-1184	0	0	0	0	0	0	0	0
hsa-miR-1199-3p : hsa-mir-1199	hsa-miR-1199-3p	0	0	0	0	0	0	0	0
hsa-miR-1199-5p : hsa-mir-1199	hsa-miR-1199-5p	0	0	0	0	0	0	0	0
hsa-miR-1200 : hsa-mir-1200	hsa-miR-1200	0	0	0	0	0	0	0	0
hsa-miR-1202 : hsa-mir-1202	hsa-miR-1202	0	0	0	0	0	0	0	0
hsa-miR-1203 : hsa-mir-1203	hsa-miR-1203	0	0	0	0	0	0	0	0
hsa-miR-1204 : hsa-mir-1204	hsa-miR-1204	0	0	0	0	0	0	0	0
hsa-miR-1205 : hsa-mir-1205	hsa-miR-1205	0	0	0	0	0	0	0	0
hsa-miR-1206 : hsa-mir-1206	hsa-miR-1206	0	0	0	0	0	0	0	0
hsa-miR-1207-3p : hsa-mir-1207	hsa-miR-1207-3p	0	0	0	0	0	0	0	0
hsa-miR-1207-5p : hsa-mir-1207	hsa-miR-1207-5p	0	0	0	0	0	0	0	0
hsa-miR-1208 : hsa-mir-1208	hsa-miR-1208	0	0	0	0	0	0	0	0
hsa-miR-12113 : hsa-mir-12113	hsa-miR-12113	0	0	0	0	0	0	0	0
hsa-miR-12115 : hsa-mir-12115	hsa-miR-12115	0	0	0	0	0	0	0	0
hsa-miR-12116 : hsa-mir-12116	hsa-miR-12116	0	0	0	0	0	0	0	0
hsa-miR-12117 : hsa-mir-12117	hsa-miR-12117	0	0	0	0	0	0	0	0
hsa-miR-12118 : hsa-mir-12118	hsa-miR-12118	0	0	0	0	0	0	0	0
hsa-miR-12119 : hsa-mir-12119	hsa-miR-12119	0	0	0	0	0	0	0	0
hsa-miR-12120 : hsa-mir-12120	hsa-miR-12120	0	0	0	0	0	0	0	0
hsa-miR-12121 : hsa-mir-12121	hsa-miR-12121	0	0	0	0	0	0	0	0
hsa-miR-12122 : hsa-mir-12122	hsa-miR-12122	0	0	0	0	0	0	0	0
hsa-miR-12123 : hsa-mir-12123	hsa-miR-12123	0	0	0	0	0	0	0	0
hsa-miR-12124 : hsa-mir-12124	hsa-miR-12124	0	0	0	0	0	0	0	0
hsa-miR-12125 : hsa-mir-12125	hsa-miR-12125	0	0	0	0	0	0	0	0
hsa-miR-12126 : hsa-mir-12126	hsa-miR-12126	0	0	0	0	0	0	0	0
hsa-miR-12127 : hsa-mir-12127	hsa-miR-12127	0	0	0	0	0	0	0	0
hsa-miR-12128 : hsa-mir-12128	hsa-miR-12128	0	0	0	0	0	0	0	0
hsa-miR-12129 : hsa-mir-12129	hsa-miR-12129	0	0	0	0	0	0	0	0
hsa-miR-12130 : hsa-mir-12130	hsa-miR-12130	0	0	0	0	0	0	0	0
hsa-miR-12131 : hsa-mir-12131	hsa-miR-12131	0	0	0	0	0	0	0	0
hsa-miR-12133 : hsa-mir-12133	hsa-miR-12133	0	0	0	0	0	0	0	0
hsa-miR-122-3p : hsa-mir-122	hsa-miR-122-3p	0	0	0	0	0	0	0	0
hsa-miR-1224-3p : hsa-mir-1224	hsa-miR-1224-3p	0	0	0	0	0	0	0	0
hsa-miR-1224-5p : hsa-mir-1224	hsa-miR-1224-5p	0	0	0	0	0	0	0	0
hsa-miR-1225-3p : hsa-mir-1225	hsa-miR-1225-3p	0	0	0	0	0	0	0	0
hsa-miR-1225-5p : hsa-mir-1225	hsa-miR-1225-5p	0	0	0	0	0	0	0	0
hsa-miR-1227-5p : hsa-mir-1227	hsa-miR-1227-5p	0	0	0	0	0	0	0	0
hsa-miR-1229-5p : hsa-mir-1229	hsa-miR-1229-5p	0	0	0	0	0	0	0	0
hsa-miR-122b-3p : hsa-mir-122b	hsa-miR-122b-3p	0	0	0	0	0	0	0	0
hsa-miR-1231 : hsa-mir-1231	hsa-miR-1231	0	0	0	0	0	0	0	0
hsa-miR-1233-3p : hsa-mir-1233-1	hsa-miR-1233-3p	0	0	0	0	0	0	0	0
hsa-miR-1233-5p : hsa-mir-1233-1	hsa-miR-1233-5p	0	0	0	0	0	0	0	0
hsa-miR-1237-5p : hsa-mir-1237	hsa-miR-1237-5p	0	0	0	0	0	0	0	0
hsa-miR-1238-5p : hsa-mir-1238	hsa-miR-1238-5p	0	0	0	0	0	0	0	0
hsa-miR-124-3p : hsa-mir-124-1	hsa-miR-124-3p	0	0	0	0	0	0	0	0
hsa-miR-1243 : hsa-mir-1243	hsa-miR-1243	5	0	0	0	0	0	0	0
hsa-miR-1244 : hsa-mir-1244-1	hsa-miR-1244	5	0	0	0	0	0	0	0
hsa-miR-1245a : hsa-mir-1245a	hsa-miR-1245a	0	0	0	0	0	0	0	0
hsa-miR-1245b-3p : hsa-mir-1245b	hsa-miR-1245b-3p	0	0	0	0	0	0	0	0
hsa-miR-1245b-5p : hsa-mir-1245b	hsa-miR-1245b-5p	0	0	0	0	0	0	0	0
hsa-miR-1250-3p : hsa-mir-1250	hsa-miR-1250-3p	0	0	0	0	0	0	0	0
hsa-miR-1250-5p : hsa-mir-1250	hsa-miR-1250-5p	0	0	0	0	0	0	0	0
hsa-miR-1251-3p : hsa-mir-1251	hsa-miR-1251-3p	0	0	0	0	0	0	0	0
hsa-miR-1251-5p : hsa-mir-1251	hsa-miR-1251-5p	0	0	0	0	0	0	0	0
hsa-miR-1252-3p : hsa-mir-1252	hsa-miR-1252-3p	0	0	0	0	0	0	0	0
hsa-miR-1252-5p : hsa-mir-1252	hsa-miR-1252-5p	0	0	0	0	0	0	0	0
hsa-miR-1253 : hsa-mir-1253	hsa-miR-1253	0	0	0	0	0	0	0	0
hsa-miR-1258 : hsa-mir-1258	hsa-miR-1258	0	0	0	0	0	0	0	0
hsa-miR-1261 : hsa-mir-1261	hsa-miR-1261	0	0	0	0	0	0	0	0
hsa-miR-1264 : hsa-mir-1264	hsa-miR-1264	0	0	0	0	0	0	0	0
hsa-miR-1266-3p : hsa-mir-1266	hsa-miR-1266-3p	0	0	0	0	0	0	0	0
hsa-miR-1267 : hsa-mir-1267	hsa-miR-1267	0	0	0	0	0	0	0	0
hsa-miR-1270 : hsa-mir-1270	hsa-miR-1270	0	0	0	0	0	0	0	0
hsa-miR-1271-3p : hsa-mir-1271	hsa-miR-1271-3p	0	0	0	0	0	0	0	0
hsa-miR-1272 : hsa-mir-1272	hsa-miR-1272	0	0	0	0	0	0	0	0
hsa-miR-1279 : hsa-mir-1279	hsa-miR-1279	0	0	0	0	0	0	0	0
hsa-miR-128-2-5p : hsa-mir-128-2	hsa-miR-128-2-5p	0	0	0	0	0	0	0	0
hsa-miR-1281 : hsa-mir-1281	hsa-miR-1281	0	0	0	0	0	0	0	0
hsa-miR-1282 : hsa-mir-1282	hsa-miR-1282	0	0	0	0	0	0	0	0
hsa-miR-1287-3p : hsa-mir-1287	hsa-miR-1287-3p	0	0	0	0	0	0	0	0
hsa-miR-1288-5p : hsa-mir-1288	hsa-miR-1288-5p	0	0	0	0	0	0	0	0
hsa-miR-129-5p : hsa-mir-129-2	hsa-miR-129-5p	0	0	0	17	0	0	0	0
hsa-miR-1295b-3p : hsa-mir-1295b	hsa-miR-1295b-3p	0	0	0	0	0	0	0	0
hsa-miR-1296-3p : hsa-mir-1296	hsa-miR-1296-3p	4	0	0	3	0	0	0	0
hsa-miR-1297 : hsa-mir-1297	hsa-miR-1297	0	0	0	0	0	0	0	0
hsa-miR-1301-5p : hsa-mir-1301	hsa-miR-1301-5p	0	0	0	0	0	0	0	0
hsa-miR-1305 : hsa-mir-1305	hsa-miR-1305	0	0	0	0	0	0	0	0
hsa-miR-1321 : hsa-mir-1321	hsa-miR-1321	0	0	0	0	0	0	0	0
hsa-miR-1322 : hsa-mir-1322	hsa-miR-1322	0	0	0	0	0	0	0	0
hsa-miR-1324 : hsa-mir-1324	hsa-miR-1324	0	0	0	0	0	0	0	0
hsa-miR-133a-5p : hsa-mir-133a-1	hsa-miR-133a-5p	0	0	0	0	0	0	0	0
hsa-miR-133b : hsa-mir-133b	hsa-miR-133b	0	0	0	0	0	0	0	0
hsa-miR-134-3p : hsa-mir-134	hsa-miR-134-3p	0	0	0	0	0	0	0	0
hsa-miR-1343-5p : hsa-mir-1343	hsa-miR-1343-5p	3	1	6	0	0	0	0	0
hsa-miR-137-3p : hsa-mir-137	hsa-miR-137-3p	0	0	0	0	0	0	0	0
hsa-miR-137-5p : hsa-mir-137	hsa-miR-137-5p	0	0	0	0	0	0	0	0
hsa-miR-138-1-3p : hsa-mir-138-1	hsa-miR-138-1-3p	0	0	0	0	0	0	0	0
hsa-miR-138-2-3p : hsa-mir-138-2	hsa-miR-138-2-3p	0	0	0	0	0	0	0	0
hsa-miR-144-3p : hsa-mir-144	hsa-miR-144-3p	0	0	0	0	0	0	0	0
hsa-miR-1468-3p : hsa-mir-1468	hsa-miR-1468-3p	0	0	0	0	0	0	0	0
hsa-miR-1469 : hsa-mir-1469	hsa-miR-1469	0	0	0	0	0	0	0	0
hsa-miR-146a-3p : hsa-mir-146a	hsa-miR-146a-3p	0	0	0	0	0	0	0	0
hsa-miR-1470 : hsa-mir-1470	hsa-miR-1470	0	0	0	0	0	0	0	0
hsa-miR-1471 : hsa-mir-1471	hsa-miR-1471	0	0	0	0	0	0	0	0
hsa-miR-153-5p : hsa-mir-153-2	hsa-miR-153-5p	0	0	0	0	0	0	0	0
hsa-miR-1537-3p : hsa-mir-1537	hsa-miR-1537-3p	0	0	0	0	0	0	0	0
hsa-miR-1537-5p : hsa-mir-1537	hsa-miR-1537-5p	0	0	0	0	0	0	0	0
hsa-miR-1539 : hsa-mir-1539	hsa-miR-1539	0	0	0	0	0	0	0	0
hsa-miR-155-3p : hsa-mir-155	hsa-miR-155-3p	0	0	0	0	0	0	0	0
hsa-miR-15a-3p : hsa-mir-15a	hsa-miR-15a-3p	0	10	0	0	0	0	0	0
hsa-miR-1825 : hsa-mir-1825	hsa-miR-1825	0	0	0	0	0	0	0	0
hsa-miR-186-3p : hsa-mir-186	hsa-miR-186-3p	2	0	0	0	0	0	0	0
hsa-miR-187-5p : hsa-mir-187	hsa-miR-187-5p	0	0	0	0	0	0	0	0
hsa-miR-1908-3p : hsa-mir-1908	hsa-miR-1908-3p	0	0	0	0	0	0	0	0
hsa-miR-1908-5p : hsa-mir-1908	hsa-miR-1908-5p	0	0	0	0	0	0	0	0
hsa-miR-190a-3p : hsa-mir-190a	hsa-miR-190a-3p	0	0	0	0	0	0	0	0
hsa-miR-190b-3p : hsa-mir-190b	hsa-miR-190b-3p	0	0	0	0	0	0	0	0
hsa-miR-1915-3p : hsa-mir-1915	hsa-miR-1915-3p	4	0	0	0	0	0	0	0
hsa-miR-196a-1-3p : hsa-mir-196a-1	hsa-miR-196a-1-3p	0	0	0	0	0	0	0	0
hsa-miR-196b-3p : hsa-mir-196b	hsa-miR-196b-3p	0	0	0	0	0	0	0	0
hsa-miR-1973 : hsa-mir-1973	hsa-miR-1973	0	0	0	0	0	0	0	0
hsa-miR-198 : hsa-mir-198	hsa-miR-198	0	0	0	0	0	0	0	0
hsa-miR-199a-3p : hsa-mir-199a-2	hsa-miR-199a-3p	0	0	0	0	0	0	0	0
hsa-miR-199b-3p : hsa-mir-199a-2	hsa-miR-199b-3p	0	0	0	0	0	0	0	0
hsa-miR-19a-5p : hsa-mir-19a	hsa-miR-19a-5p	0	0	0	0	0	0	0	0
hsa-miR-19b-2-5p : hsa-mir-19b-2	hsa-miR-19b-2-5p	0	0	0	0	0	0	0	0
hsa-miR-203b-5p : hsa-mir-203b	hsa-miR-203b-5p	0	3	0	0	0	0	0	0
hsa-miR-2052 : hsa-mir-2052	hsa-miR-2052	0	0	0	0	0	0	0	0
hsa-miR-2053 : hsa-mir-2053	hsa-miR-2053	0	0	0	0	0	0	0	0
hsa-miR-2054 : hsa-mir-2054	hsa-miR-2054	0	0	0	0	0	0	0	0
hsa-miR-208a-3p : hsa-mir-208a	hsa-miR-208a-3p	0	0	0	0	0	0	0	0
hsa-miR-208a-5p : hsa-mir-208a	hsa-miR-208a-5p	0	0	0	0	0	0	0	0
hsa-miR-208b-3p : hsa-mir-208b	hsa-miR-208b-3p	0	0	0	0	0	0	0	0
hsa-miR-208b-5p : hsa-mir-208b	hsa-miR-208b-5p	0	0	0	0	0	0	0	0
hsa-miR-211-3p : hsa-mir-211	hsa-miR-211-3p	0	0	0	0	0	0	0	0
hsa-miR-211-5p : hsa-mir-211	hsa-miR-211-5p	0	0	0	0	0	0	0	0
hsa-miR-2114-3p : hsa-mir-2114	hsa-miR-2114-3p	0	0	0	0	0	0	0	0
hsa-miR-2114-5p : hsa-mir-2114	hsa-miR-2114-5p	0	0	0	0	0	0	0	0
hsa-miR-2115-5p : hsa-mir-2115	hsa-miR-2115-5p	0	0	0	0	0	0	0	0
hsa-miR-2117 : hsa-mir-2117	hsa-miR-2117	0	0	0	0	0	0	0	0
hsa-miR-214-3p : hsa-mir-214	hsa-miR-214-3p	0	0	0	0	0	0	0	0
hsa-miR-214-5p : hsa-mir-214	hsa-miR-214-5p	0	0	0	0	0	0	0	0
hsa-miR-218-1-3p : hsa-mir-218-1	hsa-miR-218-1-3p	0	0	0	0	0	0	0	0
hsa-miR-218-2-3p : hsa-mir-218-2	hsa-miR-218-2-3p	0	0	0	0	0	0	0	0
hsa-miR-219a-5p : hsa-mir-219a-2	hsa-miR-219a-5p	0	0	0	0	0	0	0	0
hsa-miR-219b-3p : hsa-mir-219b	hsa-miR-219b-3p	0	0	0	2	0	0	0	0
hsa-miR-223-3p : hsa-mir-223	hsa-miR-223-3p	0	0	0	0	0	0	0	0
hsa-miR-224-3p : hsa-mir-224	hsa-miR-224-3p	0	0	0	0	0	0	0	0
hsa-miR-2276-5p : hsa-mir-2276	hsa-miR-2276-5p	0	0	0	0	0	0	0	0
hsa-miR-2392 : hsa-mir-2392	hsa-miR-2392	0	0	0	0	0	0	0	0
hsa-miR-2467-5p : hsa-mir-2467	hsa-miR-2467-5p	0	0	0	0	0	0	0	0
hsa-miR-2681-3p : hsa-mir-2681	hsa-miR-2681-3p	0	0	0	0	0	0	0	0
hsa-miR-2681-5p : hsa-mir-2681	hsa-miR-2681-5p	0	0	0	0	0	0	0	0
hsa-miR-2682-3p : hsa-mir-2682	hsa-miR-2682-3p	0	0	0	0	0	0	0	0
hsa-miR-2861 : hsa-mir-2861	hsa-miR-2861	0	0	0	0	0	0	0	0
hsa-miR-2909 : hsa-mir-2909	hsa-miR-2909	0	0	0	0	0	0	0	0
hsa-miR-297 : hsa-mir-297	hsa-miR-297	0	0	0	0	0	0	0	0
hsa-miR-298 : hsa-mir-298	hsa-miR-298	0	0	0	0	0	0	0	0
hsa-miR-300 : hsa-mir-300	hsa-miR-300	0	0	0	0	0	0	0	0
hsa-miR-302b-5p : hsa-mir-302b	hsa-miR-302b-5p	0	0	0	0	0	0	0	0
hsa-miR-302d-5p : hsa-mir-302d	hsa-miR-302d-5p	15	0	0	0	0	0	0	0
hsa-miR-302f : hsa-mir-302f	hsa-miR-302f	0	0	0	0	0	0	0	0
hsa-miR-3059-3p : hsa-mir-3059	hsa-miR-3059-3p	0	0	0	0	0	0	0	0
hsa-miR-3085-3p : hsa-mir-3085	hsa-miR-3085-3p	0	0	0	0	0	0	0	0
hsa-miR-3085-5p : hsa-mir-3085	hsa-miR-3085-5p	0	0	0	0	0	0	0	0
hsa-miR-3117-3p : hsa-mir-3117	hsa-miR-3117-3p	0	0	0	0	0	0	0	0
hsa-miR-3117-5p : hsa-mir-3117	hsa-miR-3117-5p	0	0	0	0	0	0	0	0
hsa-miR-3119 : hsa-mir-3119-1	hsa-miR-3119	0	0	0	0	0	0	0	0
hsa-miR-3120-5p : hsa-mir-3120	hsa-miR-3120-5p	0	0	0	0	0	0	0	0
hsa-miR-3121-5p : hsa-mir-3121	hsa-miR-3121-5p	0	0	0	0	0	0	0	0
hsa-miR-3122 : hsa-mir-3122	hsa-miR-3122	0	0	0	0	0	0	0	0
hsa-miR-3123 : hsa-mir-3123	hsa-miR-3123	0	0	0	0	0	0	0	0
hsa-miR-3124-3p : hsa-mir-3124	hsa-miR-3124-3p	0	0	0	0	0	0	0	0
hsa-miR-3125 : hsa-mir-3125	hsa-miR-3125	0	0	0	1	0	0	0	0
hsa-miR-3126-3p : hsa-mir-3126	hsa-miR-3126-3p	0	0	0	0	0	0	0	0
hsa-miR-3126-5p : hsa-mir-3126	hsa-miR-3126-5p	0	0	0	0	0	0	0	0
hsa-miR-3129-5p : hsa-mir-3129	hsa-miR-3129-5p	0	0	0	0	0	0	0	0
hsa-miR-3130-5p : hsa-mir-3130-2	hsa-miR-3130-5p	0	4	0	0	0	0	0	0
hsa-miR-3132 : hsa-mir-3132	hsa-miR-3132	0	0	0	0	0	0	0	0
hsa-miR-3135b : hsa-mir-3135b	hsa-miR-3135b	0	0	0	0	0	0	0	0
hsa-miR-3136-3p : hsa-mir-3136	hsa-miR-3136-3p	0	0	0	0	0	0	0	0
hsa-miR-3140-5p : hsa-mir-3140	hsa-miR-3140-5p	0	0	0	0	0	0	0	0
hsa-miR-3141 : hsa-mir-3141	hsa-miR-3141	0	0	0	0	0	0	0	0
hsa-miR-3142 : hsa-mir-3142	hsa-miR-3142	0	0	0	0	0	0	0	0
hsa-miR-3144-3p : hsa-mir-3144	hsa-miR-3144-3p	0	0	0	0	0	0	0	0
hsa-miR-3144-5p : hsa-mir-3144	hsa-miR-3144-5p	0	0	0	0	0	0	0	0
hsa-miR-3145-3p : hsa-mir-3145	hsa-miR-3145-3p	0	6	0	0	0	0	0	0
hsa-miR-3147 : hsa-mir-3147	hsa-miR-3147	0	0	0	0	0	0	0	0
hsa-miR-3151-3p : hsa-mir-3151	hsa-miR-3151-3p	0	0	0	0	0	0	0	0
hsa-miR-3151-5p : hsa-mir-3151	hsa-miR-3151-5p	0	0	0	0	0	0	0	0
hsa-miR-3152-5p : hsa-mir-3152	hsa-miR-3152-5p	0	0	0	0	0	0	0	0
hsa-miR-3153 : hsa-mir-3153	hsa-miR-3153	0	0	0	0	0	0	0	0
hsa-miR-3154 : hsa-mir-3154	hsa-miR-3154	0	0	0	0	0	0	0	0
hsa-miR-3155b : hsa-mir-3155b	hsa-miR-3155b	0	0	0	0	0	0	0	0
hsa-miR-3156-3p : hsa-mir-3156-1	hsa-miR-3156-3p	0	0	0	0	0	0	0	0
hsa-miR-3156-5p : hsa-mir-3156-1	hsa-miR-3156-5p	0	5	0	0	0	0	0	0
hsa-miR-3158-5p : hsa-mir-3158-2	hsa-miR-3158-5p	0	0	0	0	0	0	0	0
hsa-miR-3160-5p : hsa-mir-3160-1	hsa-miR-3160-5p	0	0	0	1	0	0	0	0
hsa-miR-3161 : hsa-mir-3161	hsa-miR-3161	0	0	0	0	0	0	0	0
hsa-miR-3162-3p : hsa-mir-3162	hsa-miR-3162-3p	0	0	0	1	0	0	0	0
hsa-miR-3163 : hsa-mir-3163	hsa-miR-3163	0	0	3	0	0	0	0	0
hsa-miR-3166 : hsa-mir-3166	hsa-miR-3166	0	0	0	0	0	0	0	0
hsa-miR-3167 : hsa-mir-3167	hsa-miR-3167	0	0	0	0	0	0	0	0
hsa-miR-3168 : hsa-mir-3168	hsa-miR-3168	0	0	0	0	0	0	0	0
hsa-miR-3169 : hsa-mir-3169	hsa-miR-3169	0	0	0	0	0	0	0	0
hsa-miR-3170 : hsa-mir-3170	hsa-miR-3170	0	0	0	0	0	0	0	0
hsa-miR-3171 : hsa-mir-3171	hsa-miR-3171	0	0	0	0	0	0	0	0
hsa-miR-3178 : hsa-mir-3178	hsa-miR-3178	0	0	0	0	0	0	0	0
hsa-miR-3181 : hsa-mir-3181	hsa-miR-3181	0	0	0	0	0	0	0	0
hsa-miR-3182 : hsa-mir-3182	hsa-miR-3182	0	0	0	0	0	0	0	0
hsa-miR-3185 : hsa-mir-3185	hsa-miR-3185	0	0	0	0	0	0	0	0
hsa-miR-3186-3p : hsa-mir-3186	hsa-miR-3186-3p	0	0	0	0	0	0	0	0
hsa-miR-3186-5p : hsa-mir-3186	hsa-miR-3186-5p	0	0	0	0	0	0	0	0
hsa-miR-3196 : hsa-mir-3196	hsa-miR-3196	0	0	0	0	0	0	0	0
hsa-miR-3200-5p : hsa-mir-3200	hsa-miR-3200-5p	0	0	0	0	0	0	0	0
hsa-miR-3201 : hsa-mir-3201	hsa-miR-3201	0	0	0	0	0	0	0	0
hsa-miR-3202 : hsa-mir-3202-1	hsa-miR-3202	0	0	0	0	0	0	0	0
hsa-miR-3202 : hsa-mir-3202-2	hsa-miR-3202	0	0	0	0	0	0	0	0
hsa-miR-325 : hsa-mir-325	hsa-miR-325	0	0	0	0	0	0	0	0
hsa-miR-328-5p : hsa-mir-328	hsa-miR-328-5p	0	0	0	0	0	0	0	0
hsa-miR-338-3p : hsa-mir-338	hsa-miR-338-3p	0	0	0	0	0	0	0	0
hsa-miR-338-5p : hsa-mir-338	hsa-miR-338-5p	0	0	0	0	0	0	0	0
hsa-miR-33b-5p : hsa-mir-33b	hsa-miR-33b-5p	0	0	0	0	0	0	0	0
hsa-miR-342-5p : hsa-mir-342	hsa-miR-342-5p	11	0	0	0	0	0	0	0
hsa-miR-34b-5p : hsa-mir-34b	hsa-miR-34b-5p	0	0	0	0	0	0	0	0
hsa-miR-3529-3p : hsa-mir-3529	hsa-miR-3529-3p	0	0	0	0	0	0	0	0
hsa-miR-3606-3p : hsa-mir-3606	hsa-miR-3606-3p	0	0	0	0	0	0	0	0
hsa-miR-3606-5p : hsa-mir-3606	hsa-miR-3606-5p	0	0	0	0	0	0	0	0
hsa-miR-3610 : hsa-mir-3610	hsa-miR-3610	0	0	0	0	0	0	0	0
hsa-miR-3611 : hsa-mir-3611	hsa-miR-3611	0	2	0	0	0	0	0	0
hsa-miR-3612 : hsa-mir-3612	hsa-miR-3612	0	0	0	0	0	0	0	0
hsa-miR-3614-3p : hsa-mir-3614	hsa-miR-3614-3p	0	4	0	0	0	0	0	0
hsa-miR-3616-3p : hsa-mir-3616	hsa-miR-3616-3p	0	0	0	0	0	0	0	0
hsa-miR-3616-5p : hsa-mir-3616	hsa-miR-3616-5p	0	0	0	0	0	0	0	0
hsa-miR-3618 : hsa-mir-3618	hsa-miR-3618	0	0	0	0	0	0	0	0
hsa-miR-3621 : hsa-mir-3621	hsa-miR-3621	0	0	0	0	0	0	0	0
hsa-miR-3622a-3p : hsa-mir-3622a	hsa-miR-3622a-3p	0	0	0	0	0	0	0	0
hsa-miR-3622a-5p : hsa-mir-3622a	hsa-miR-3622a-5p	0	0	0	0	0	0	0	0
hsa-miR-3622b-3p : hsa-mir-3622b	hsa-miR-3622b-3p	0	0	0	0	0	0	0	0
hsa-miR-3622b-5p : hsa-mir-3622b	hsa-miR-3622b-5p	0	0	0	0	0	0	0	0
hsa-miR-363-5p : hsa-mir-363	hsa-miR-363-5p	0	0	0	0	0	0	0	0
hsa-miR-3646 : hsa-mir-3646	hsa-miR-3646	0	0	0	0	0	0	0	0
hsa-miR-3648 : hsa-mir-3648-1	hsa-miR-3648	0	0	0	0	0	0	0	0
hsa-miR-3649 : hsa-mir-3649	hsa-miR-3649	0	0	0	0	0	0	0	0
hsa-miR-3650 : hsa-mir-3650	hsa-miR-3650	0	0	0	0	0	0	0	0
hsa-miR-3652 : hsa-mir-3652	hsa-miR-3652	0	0	0	0	0	0	0	0
hsa-miR-3654 : hsa-mir-3654	hsa-miR-3654	0	0	0	0	0	0	0	0
hsa-miR-3655 : hsa-mir-3655	hsa-miR-3655	0	0	0	0	0	0	0	0
hsa-miR-3657 : hsa-mir-3657	hsa-miR-3657	0	0	0	0	0	0	0	0
hsa-miR-3658 : hsa-mir-3658	hsa-miR-3658	0	0	0	0	0	0	0	0
hsa-miR-3660 : hsa-mir-3660	hsa-miR-3660	0	0	0	0	0	0	0	0
hsa-miR-3665 : hsa-mir-3665	hsa-miR-3665	0	0	0	0	0	0	0	0
hsa-miR-3666 : hsa-mir-3666	hsa-miR-3666	0	0	0	0	0	0	0	0
hsa-miR-3667-3p : hsa-mir-3667	hsa-miR-3667-3p	0	0	0	0	0	0	0	0
hsa-miR-3667-5p : hsa-mir-3667	hsa-miR-3667-5p	0	0	0	0	0	0	0	0
hsa-miR-3668 : hsa-mir-3668	hsa-miR-3668	0	0	0	0	0	0	0	0
hsa-miR-367-3p : hsa-mir-367	hsa-miR-367-3p	2	0	0	0	0	0	0	0
hsa-miR-367-5p : hsa-mir-367	hsa-miR-367-5p	0	0	0	0	0	0	0	0
hsa-miR-3670 : hsa-mir-3670-1	hsa-miR-3670	0	0	0	0	0	0	0	0
hsa-miR-3671 : hsa-mir-3671	hsa-miR-3671	0	0	0	0	0	0	0	0
hsa-miR-3672 : hsa-mir-3672	hsa-miR-3672	0	0	0	0	0	0	0	0
hsa-miR-3674 : hsa-mir-3674	hsa-miR-3674	0	0	0	0	0	0	0	0
hsa-miR-3675-3p : hsa-mir-3675	hsa-miR-3675-3p	0	0	0	0	0	0	0	0
hsa-miR-3675-5p : hsa-mir-3675	hsa-miR-3675-5p	0	0	0	0	0	0	0	0
hsa-miR-3680-5p : hsa-mir-3680-1	hsa-miR-3680-5p	0	13	0	1	0	0	0	0
hsa-miR-3681-3p : hsa-mir-3681	hsa-miR-3681-3p	0	0	0	0	0	0	0	0
hsa-miR-3683 : hsa-mir-3683	hsa-miR-3683	0	0	0	0	0	0	0	0
hsa-miR-3686 : hsa-mir-3686	hsa-miR-3686	0	0	0	0	0	0	0	0
hsa-miR-3688-5p : hsa-mir-3688-1	hsa-miR-3688-5p	0	0	0	0	0	0	0	0
hsa-miR-3689a-3p : hsa-mir-3689a	hsa-miR-3689a-3p	0	0	0	0	0	0	0	0
hsa-miR-3689b-3p : hsa-mir-3689b	hsa-miR-3689b-3p	0	0	0	0	0	0	0	0
hsa-miR-3689c : hsa-mir-3689b	hsa-miR-3689c	0	0	0	0	0	0	0	0
hsa-miR-3689d : hsa-mir-3689d-1	hsa-miR-3689d	0	0	0	0	0	0	0	0
hsa-miR-3692-3p : hsa-mir-3692	hsa-miR-3692-3p	0	6	0	0	0	0	0	0
hsa-miR-3713 : hsa-mir-3713	hsa-miR-3713	0	0	0	0	0	0	0	0
hsa-miR-3714 : hsa-mir-3714	hsa-miR-3714	0	0	0	0	0	0	0	0
hsa-miR-374c-3p : hsa-mir-374c	hsa-miR-374c-3p	0	0	0	0	0	0	0	0
hsa-miR-376a-2-5p : hsa-mir-376a-2	hsa-miR-376a-2-5p	0	0	0	0	0	0	0	0
hsa-miR-376a-5p : hsa-mir-376a-1	hsa-miR-376a-5p	0	0	0	0	0	0	0	0
hsa-miR-376b-5p : hsa-mir-376b	hsa-miR-376b-5p	0	0	0	0	0	0	0	0
hsa-miR-376c-5p : hsa-mir-376c	hsa-miR-376c-5p	0	0	0	0	0	0	0	0
hsa-miR-378b : hsa-mir-378b	hsa-miR-378b	0	0	0	0	0	0	0	0
hsa-miR-378j : hsa-mir-378j	hsa-miR-378j	0	0	0	0	0	0	0	0
hsa-miR-383-3p : hsa-mir-383	hsa-miR-383-3p	0	0	0	0	0	0	0	0
hsa-miR-384 : hsa-mir-384	hsa-miR-384	0	0	0	0	0	0	0	0
hsa-miR-3908 : hsa-mir-3908	hsa-miR-3908	0	0	0	0	0	0	0	0
hsa-miR-3910 : hsa-mir-3910-1	hsa-miR-3910	0	0	0	0	0	0	0	0
hsa-miR-3912-5p : hsa-mir-3912	hsa-miR-3912-5p	0	0	0	0	0	0	0	0
hsa-miR-3913-3p : hsa-mir-3913-1	hsa-miR-3913-3p	0	0	0	0	0	0	0	0
hsa-miR-3914 : hsa-mir-3914-1	hsa-miR-3914	0	0	0	0	0	0	0	0
hsa-miR-3915 : hsa-mir-3915	hsa-miR-3915	0	0	0	0	0	0	0	0
hsa-miR-3916 : hsa-mir-3916	hsa-miR-3916	8	0	0	0	0	0	0	0
hsa-miR-3919 : hsa-mir-3919	hsa-miR-3919	0	0	0	0	0	0	0	0
hsa-miR-3920 : hsa-mir-3920	hsa-miR-3920	0	0	0	0	0	0	0	0
hsa-miR-3921 : hsa-mir-3921	hsa-miR-3921	0	0	0	0	0	0	0	0
hsa-miR-3922-5p : hsa-mir-3922	hsa-miR-3922-5p	0	0	0	0	0	0	0	0
hsa-miR-3923 : hsa-mir-3923	hsa-miR-3923	0	0	0	0	0	0	0	0
hsa-miR-3924 : hsa-mir-3924	hsa-miR-3924	0	0	0	0	0	0	0	0
hsa-miR-3926 : hsa-mir-3926-1	hsa-miR-3926	0	0	0	0	0	0	0	0
hsa-miR-3927-3p : hsa-mir-3927	hsa-miR-3927-3p	0	0	0	0	0	0	0	0
hsa-miR-3927-5p : hsa-mir-3927	hsa-miR-3927-5p	0	0	0	0	0	0	0	0
hsa-miR-3928-5p : hsa-mir-3928	hsa-miR-3928-5p	12	0	0	0	0	0	0	0
hsa-miR-3934-3p : hsa-mir-3934	hsa-miR-3934-3p	0	0	0	0	0	0	0	0
hsa-miR-3938 : hsa-mir-3938	hsa-miR-3938	0	0	0	0	0	0	0	0
hsa-miR-3942-3p : hsa-mir-3942	hsa-miR-3942-3p	0	0	0	0	0	0	0	0
hsa-miR-3945 : hsa-mir-3945	hsa-miR-3945	0	0	0	0	0	0	0	0
hsa-miR-3972 : hsa-mir-3972	hsa-miR-3972	0	0	0	0	0	0	0	0
hsa-miR-3973 : hsa-mir-3973	hsa-miR-3973	0	0	0	0	0	0	0	0
hsa-miR-3974 : hsa-mir-3974	hsa-miR-3974	0	0	0	0	0	0	0	0
hsa-miR-3975 : hsa-mir-3975	hsa-miR-3975	0	0	0	0	0	0	0	0
hsa-miR-3976 : hsa-mir-3976	hsa-miR-3976	0	0	0	0	0	0	0	0
hsa-miR-3977 : hsa-mir-3977	hsa-miR-3977	0	0	0	0	0	0	0	0
hsa-miR-3978 : hsa-mir-3978	hsa-miR-3978	0	0	0	0	0	0	0	0
hsa-miR-4251 : hsa-mir-4251	hsa-miR-4251	0	0	0	0	0	0	0	0
hsa-miR-4252 : hsa-mir-4252	hsa-miR-4252	0	0	0	0	0	0	0	0
hsa-miR-4253 : hsa-mir-4253	hsa-miR-4253	0	0	0	0	0	0	0	0
hsa-miR-4255 : hsa-mir-4255	hsa-miR-4255	0	0	0	0	0	0	0	0
hsa-miR-4256 : hsa-mir-4256	hsa-miR-4256	0	0	0	0	0	0	0	0
hsa-miR-4257 : hsa-mir-4257	hsa-miR-4257	0	0	0	0	0	0	0	0
hsa-miR-4258 : hsa-mir-4258	hsa-miR-4258	0	0	0	0	0	0	0	0
hsa-miR-4259 : hsa-mir-4259	hsa-miR-4259	0	0	0	0	0	0	0	0
hsa-miR-4260 : hsa-mir-4260	hsa-miR-4260	0	0	0	0	0	0	0	0
hsa-miR-4261 : hsa-mir-4261	hsa-miR-4261	0	0	0	0	0	0	0	0
hsa-miR-4262 : hsa-mir-4262	hsa-miR-4262	0	0	0	0	0	0	0	0
hsa-miR-4263 : hsa-mir-4263	hsa-miR-4263	0	0	0	0	0	0	0	0
hsa-miR-4264 : hsa-mir-4264	hsa-miR-4264	0	0	0	0	0	0	0	0
hsa-miR-4265 : hsa-mir-4265	hsa-miR-4265	0	0	0	0	0	0	0	0
hsa-miR-4266 : hsa-mir-4266	hsa-miR-4266	0	0	0	0	0	0	0	0
hsa-miR-4267 : hsa-mir-4267	hsa-miR-4267	0	0	0	0	0	0	0	0
hsa-miR-4268 : hsa-mir-4268	hsa-miR-4268	0	0	0	0	0	0	0	0
hsa-miR-4269 : hsa-mir-4269	hsa-miR-4269	0	0	0	0	0	0	0	0
hsa-miR-4270 : hsa-mir-4270	hsa-miR-4270	0	0	0	0	0	0	0	0
hsa-miR-4271 : hsa-mir-4271	hsa-miR-4271	0	0	0	0	0	0	0	0
hsa-miR-4272 : hsa-mir-4272	hsa-miR-4272	0	0	0	0	0	0	0	0
hsa-miR-4273 : hsa-mir-4273	hsa-miR-4273	0	0	0	0	0	0	0	0
hsa-miR-4274 : hsa-mir-4274	hsa-miR-4274	0	0	0	0	0	0	0	0
hsa-miR-4275 : hsa-mir-4275	hsa-miR-4275	0	0	0	0	0	0	0	0
hsa-miR-4276 : hsa-mir-4276	hsa-miR-4276	0	0	0	0	0	0	0	0
hsa-miR-4277 : hsa-mir-4277	hsa-miR-4277	0	0	0	0	0	0	0	0
hsa-miR-4278 : hsa-mir-4278	hsa-miR-4278	0	0	0	0	0	0	0	0
hsa-miR-4279 : hsa-mir-4279	hsa-miR-4279	0	0	0	0	0	0	0	0
hsa-miR-4280 : hsa-mir-4280	hsa-miR-4280	0	0	0	0	0	0	0	0
hsa-miR-4281 : hsa-mir-4281	hsa-miR-4281	0	0	0	0	0	0	0	0
hsa-miR-4282 : hsa-mir-4282	hsa-miR-4282	0	0	0	0	0	0	0	0
hsa-miR-4283 : hsa-mir-4283-1	hsa-miR-4283	0	0	0	0	0	0	0	0
hsa-miR-4285 : hsa-mir-4285	hsa-miR-4285	0	0	0	0	0	0	0	0
hsa-miR-4287 : hsa-mir-4287	hsa-miR-4287	0	0	0	0	0	0	0	0
hsa-miR-4288 : hsa-mir-4288	hsa-miR-4288	0	0	0	0	0	0	0	0
hsa-miR-4289 : hsa-mir-4289	hsa-miR-4289	0	0	0	0	0	0	0	0
hsa-miR-4290 : hsa-mir-4290	hsa-miR-4290	0	0	0	0	0	0	0	0
hsa-miR-4291 : hsa-mir-4291	hsa-miR-4291	0	0	0	0	0	0	0	0
hsa-miR-4292 : hsa-mir-4292	hsa-miR-4292	0	0	0	0	0	0	0	0
hsa-miR-4293 : hsa-mir-4293	hsa-miR-4293	0	0	0	0	0	0	0	0
hsa-miR-4294 : hsa-mir-4294	hsa-miR-4294	0	0	0	0	0	0	0	0
hsa-miR-4295 : hsa-mir-4295	hsa-miR-4295	0	0	0	0	0	0	0	0
hsa-miR-4296 : hsa-mir-4296	hsa-miR-4296	0	0	0	0	0	0	0	0
hsa-miR-4297 : hsa-mir-4297	hsa-miR-4297	0	0	0	0	0	0	0	0
hsa-miR-4298 : hsa-mir-4298	hsa-miR-4298	0	0	0	0	0	0	0	0
hsa-miR-4299 : hsa-mir-4299	hsa-miR-4299	0	0	0	0	0	0	0	0
hsa-miR-4300 : hsa-mir-4300	hsa-miR-4300	0	0	0	0	0	0	0	0
hsa-miR-4302 : hsa-mir-4302	hsa-miR-4302	0	0	0	0	0	0	0	0
hsa-miR-4303 : hsa-mir-4303	hsa-miR-4303	0	0	0	0	0	0	0	0
hsa-miR-4304 : hsa-mir-4304	hsa-miR-4304	0	0	0	0	0	0	0	0
hsa-miR-4305 : hsa-mir-4305	hsa-miR-4305	0	0	0	0	0	0	0	0
hsa-miR-4306 : hsa-mir-4306	hsa-miR-4306	0	0	0	0	0	0	0	0
hsa-miR-4307 : hsa-mir-4307	hsa-miR-4307	0	0	0	0	0	0	0	0
hsa-miR-4308 : hsa-mir-4308	hsa-miR-4308	0	0	0	0	0	0	0	0
hsa-miR-4309 : hsa-mir-4309	hsa-miR-4309	0	0	0	0	0	0	0	0
hsa-miR-4310 : hsa-mir-4310	hsa-miR-4310	0	0	0	0	0	0	0	0
hsa-miR-4311 : hsa-mir-4311	hsa-miR-4311	0	0	0	0	0	0	0	0
hsa-miR-4312 : hsa-mir-4312	hsa-miR-4312	0	0	0	0	0	0	0	0
hsa-miR-4313 : hsa-mir-4313	hsa-miR-4313	0	0	0	0	0	0	0	0
hsa-miR-4314 : hsa-mir-4314	hsa-miR-4314	0	0	0	0	0	0	0	0
hsa-miR-4315 : hsa-mir-4315-1	hsa-miR-4315	0	0	0	0	0	0	0	0
hsa-miR-4316 : hsa-mir-4316	hsa-miR-4316	0	0	0	0	0	0	0	0
hsa-miR-4317 : hsa-mir-4317	hsa-miR-4317	0	0	0	0	0	0	0	0
hsa-miR-4318 : hsa-mir-4318	hsa-miR-4318	0	0	0	0	0	0	0	0
hsa-miR-4319 : hsa-mir-4319	hsa-miR-4319	0	0	0	0	0	0	0	0
hsa-miR-4320 : hsa-mir-4320	hsa-miR-4320	0	0	0	0	0	0	0	0
hsa-miR-4321 : hsa-mir-4321	hsa-miR-4321	0	0	0	0	0	0	0	0
hsa-miR-4322 : hsa-mir-4322	hsa-miR-4322	0	0	0	0	0	0	0	0
hsa-miR-4323 : hsa-mir-4323	hsa-miR-4323	0	0	0	0	0	0	0	0
hsa-miR-4324 : hsa-mir-4324	hsa-miR-4324	0	0	0	0	0	0	0	0
hsa-miR-4325 : hsa-mir-4325	hsa-miR-4325	0	0	0	0	0	0	0	0
hsa-miR-4327 : hsa-mir-4327	hsa-miR-4327	0	0	0	0	0	0	0	0
hsa-miR-4328 : hsa-mir-4328	hsa-miR-4328	0	0	0	0	0	0	0	0
hsa-miR-4329 : hsa-mir-4329	hsa-miR-4329	0	0	0	0	0	0	0	0
hsa-miR-433-5p : hsa-mir-433	hsa-miR-433-5p	0	0	0	0	0	0	0	0
hsa-miR-4330 : hsa-mir-4330	hsa-miR-4330	0	0	0	0	0	0	0	0
hsa-miR-4418 : hsa-mir-4418	hsa-miR-4418	0	0	0	0	0	0	0	0
hsa-miR-4420 : hsa-mir-4420	hsa-miR-4420	0	0	0	0	0	0	0	0
hsa-miR-4422 : hsa-mir-4422	hsa-miR-4422	4	0	0	0	0	0	0	0
hsa-miR-4423-3p : hsa-mir-4423	hsa-miR-4423-3p	0	0	0	0	0	0	0	0
hsa-miR-4426 : hsa-mir-4426	hsa-miR-4426	0	0	0	0	0	0	0	0
hsa-miR-4430 : hsa-mir-4430	hsa-miR-4430	0	0	0	0	0	0	0	0
hsa-miR-4431 : hsa-mir-4431	hsa-miR-4431	0	0	0	0	0	0	0	0
hsa-miR-4432 : hsa-mir-4432	hsa-miR-4432	0	0	0	0	0	0	0	0
[truncated: 789 more rows]
